# Supplementary material for: 6-(4-Fluoro­phen­yl)-3-phenyl-7H-1,2,4-tri­azolo[3,4-b][1,3,4]thia­diazine
Source: Acta Crystallogr Sect E Struct Rep Online. 2014 Feb 28;70(Pt 3):o375. doi: 10.1107/S1600536814003262 (PMC3998453; doi:10.1107/S1600536814003262)
Supplement: Supplementary file 1 [file e-70-0o375-sup1.cif]

##############################################################################
#                                                                            #
# This CIF contains the data in a paper accepted for publication in          #
# Acta Crystallographica Section E. It conforms to the requirements of       #
# Notes for Authors for Acta Crystallographica Section E, and has been       #
# peer reviewed under the auspices of the IUCr Commission on Journals.       #
#                                                                            #
# Full details of the Crystallographic Information File format               #
# are given in the paper "The Crystallographic Information File (CIF):       #
# a New Standard Archive File for Crystallography" by S. R. Hall, F. H.      #
# Allen and I. D. Brown [Acta Cryst. (1991), A47, 655-685].                  #
#                                                                            #
# The current version of the core CIF dictionary is obtainable from          #
# ftp://ftp.iucr.org/pub/cif_core.dic.                                       #
#                                                                            #
# Software is freely available for graphical display of the structure(s)     #
# in this CIF. For information consult the CIF software page                 #
# http://www.iucr.org/resources/cif/software.                                #
#                                                                            #
# This file may be used for bona fide research purposes within the           #
# scientific community so long as proper attribution is given to the journal # 
# article from which it was obtained.                                        #
#                                                                            #
##############################################################################
data_I
_audit_creation_method     SHELXL-97
_database_code_depnum_ccdc_archive     'CCDC 986615'
_chemical_name_systematic
;\
6-(4-Fluorophenyl)-3-phenyl-7<i>H</i>-1,2,4-triazolo[3,4-<i>b</i>][1,3,4]\
thiadiazine
;
_chemical_name_common     ?
_chemical_formula_moiety     'C16 H11 F N4 S'
_chemical_formula_sum     'C16 H11 F N4 S'
_chemical_formula_iupac     'C16 H11 F N4 S'
_chemical_formula_weight     310.35
_chemical_melting_point     523
_symmetry_cell_setting     monoclinic
_symmetry_space_group_name_H-M     'P 21/c'
_symmetry_space_group_name_hall     '-P 2ybc'
loop_
    _symmetry_equiv_pos_as_xyz
    'x, y, z'
    '-x, y+1/2, -z+1/2'
    '-x, -y, -z'
    'x, -y-1/2, z-1/2'
_cell_length_a     15.088(2)
_cell_length_b     13.464(2)
_cell_length_c     7.0557(12)
_cell_angle_alpha     90.00
_cell_angle_beta     91.076(3)
_cell_angle_gamma     90.00
_cell_volume     1433.0(4)
_cell_formula_units_Z     4
_cell_measurement_reflns_used     199
_cell_measurement_theta_min     1.2
_cell_measurement_theta_max     26
_cell_measurement_temperature     294(2)
_cell_special_details     Prism
_exptl_crystal_description     Prism
_exptl_crystal_colour     colourless
_exptl_crystal_size_max     0.27
_exptl_crystal_size_mid     0.23
_exptl_crystal_size_min     0.18
_exptl_crystal_density_diffrn     1.438
_exptl_crystal_density_meas     ?
_exptl_crystal_density_method     'not measured'
_exptl_crystal_F_000     640
_exptl_absorpt_coefficient_mu     0.238
_exptl_absorpt_correction_type     multi-scan
_exptl_absorpt_process_details     '(SADABS; Sheldrick, 2007)'
_exptl_absorpt_correction_T_min     0.9385
_exptl_absorpt_correction_T_max     0.9584
_exptl_special_details     ?
_diffrn_ambient_temperature     294(2)
_diffrn_radiation_type     MoK\a
_diffrn_radiation_wavelength     0.71073
_diffrn_radiation_source     'fine-focus sealed tube'
_diffrn_radiation_monochromator     graphite
_diffrn_measurement_device_type     'Bruker APEXII CCD'
_diffrn_measurement_method     'phi and \w scans'
_diffrn_detector_area_resol_mean     1.6
_diffrn_reflns_number     9962
_diffrn_reflns_av_R_equivalents     0.0597
_diffrn_reflns_av_sigmaI/netI     0.0629
_diffrn_reflns_theta_min     2.03
_diffrn_reflns_theta_max     26.00
_diffrn_reflns_theta_full     26.00
_diffrn_measured_fraction_theta_max     0.763
_diffrn_measured_fraction_theta_full     0.763
_diffrn_reflns_limit_h_min     -18
_diffrn_reflns_limit_h_max     18
_diffrn_reflns_limit_k_min     -16
_diffrn_reflns_limit_k_max     16
_diffrn_reflns_limit_l_min     -8
_diffrn_reflns_limit_l_max     8
_diffrn_standards_number     ?
_diffrn_standards_interval_count     23
_diffrn_standards_interval_time     22
_diffrn_standards_decay_%     1.3
_refine_special_details
;
Refinement of <i>F</i>^2^ against ALL reflections. The weighted <i>R</i>-factor
<i>wR</i> and goodness of fit <i>S</i> are based on <i>F</i>^2^, conventional
<i>R</i>-factors <i>R</i> are based on <i>F</i>, with <i>F</i> set to zero for
negative <i>F</i>^2^. The threshold expression of <i>F</i>^2^ >
\s(<i>F</i>^2^) is used only for calculating <i>R</i>-factors(gt) <i>etc</i>.
and is not relevant to the choice of reflections for refinement.
<i>R</i>-factors based on <i>F</i>^2^ are statistically about twice as large
as those based on <i>F</i>, and <i>R</i>- factors based on ALL data will be
even larger.
;
_reflns_number_total     2154
_reflns_number_gt     1630
_reflns_threshold_expression     I>2\s(I)
_refine_ls_structure_factor_coef     Fsqd
_refine_ls_matrix_type     full
_refine_ls_R_factor_all     0.0747
_refine_ls_R_factor_gt     0.0529
_refine_ls_wR_factor_gt     0.1230
_refine_ls_wR_factor_ref     0.1338
_refine_ls_goodness_of_fit_ref     0.942
_refine_ls_restrained_S_all     0.942
_refine_ls_number_reflns     2154
_refine_ls_number_parameters     199
_refine_ls_number_restraints     0
_refine_ls_number_constraints     11
_refine_ls_hydrogen_treatment     constr
_refine_ls_weighting_scheme     calc
_refine_ls_weighting_details
                 'calc w=1/[\s^2^(Fo^2^)+(0.0688P)^2^] where P=(Fo^2^+2Fc^2^)/3'
_atom_sites_solution_hydrogens     geom
_atom_sites_solution_primary     direct
_atom_sites_solution_secondary     difmap
_refine_ls_shift/su_max     0.000
_refine_ls_shift/su_mean     0.000
_refine_diff_density_max     0.191
_refine_diff_density_min     -0.222
_refine_ls_extinction_method     none
_refine_ls_extinction_coef     ?
_refine_ls_abs_structure_Rogers     ?
loop_
    _atom_type_symbol
    _atom_type_description
    _atom_type_scat_dispersion_real
    _atom_type_scat_dispersion_imag
    _atom_type_scat_source
    'C' 'C' 0.0033 0.0016
                         'International Tables Vol C Tables 4.2.6.8 and 6.1.1.4'
    'H' 'H' 0.0000 0.0000
                         'International Tables Vol C Tables 4.2.6.8 and 6.1.1.4'
    'N' 'N' 0.0061 0.0033
                         'International Tables Vol C Tables 4.2.6.8 and 6.1.1.4'
    'F' 'F' 0.0171 0.0103
                         'International Tables Vol C Tables 4.2.6.8 and 6.1.1.4'
    'S' 'S' 0.1246 0.1234
                         'International Tables Vol C Tables 4.2.6.8 and 6.1.1.4'
_computing_data_collection     'APEX2 (Bruker, 2009)'
_computing_cell_refinement     'APEX2 and SAINT-Plus (Bruker, 2009)'
_computing_data_reduction     'SAINT-Plus and XPREP (Bruker, 2009)'
_computing_structure_solution     'SHELXS97 (Sheldrick, 2008)'
_computing_structure_refinement     'SHELXL97 (Sheldrick, 2008)'
_computing_molecular_graphics
;
ORTEP-3 for Windows (Farrugia, 2012) and
Mercury (Macrae <i>et al.</i>, 2008)
;
_computing_publication_material     'SHELXL97 (Sheldrick, 2008)'
loop_
    _atom_site_type_symbol
    _atom_site_label
    _atom_site_fract_x
    _atom_site_fract_y
    _atom_site_fract_z
    _atom_site_U_iso_or_equiv
    _atom_site_adp_type
    _atom_site_calc_flag
    _atom_site_refinement_flags
    _atom_site_occupancy
    _atom_site_symmetry_multiplicity
    _atom_site_disorder_assembly
    _atom_site_disorder_group
    S S1 1.01380(5) 0.90521(5) 0.19233(12) 0.0434(2) Uani d . 1 1 . .
    N N3 0.86107(14) 0.80121(14) 0.1963(3) 0.0328(5) Uani d . 1 1 . .
    N N2 0.97880(15) 0.70583(16) 0.2103(4) 0.0444(6) Uani d . 1 1 . .
    N N1 0.90331(15) 0.64596(17) 0.2066(4) 0.0416(6) Uani d . 1 1 . .
    N N4 0.80738(14) 0.88156(15) 0.1519(3) 0.0330(5) Uani d . 1 1 . .
    C C10 0.83938(16) 0.96827(18) 0.1890(4) 0.0321(6) Uani d . 1 1 . .
    C C7 0.83399(17) 0.70319(18) 0.1968(4) 0.0340(6) Uani d . 1 1 . .
    C C6 0.74169(17) 0.66820(19) 0.1859(4) 0.0351(6) Uani d . 1 1 . .
    C C9 0.92724(16) 0.9844(2) 0.2857(4) 0.0391(6) Uani d . 1 1 . .
    H H9A 0.9215 0.9715 0.4202 0.047 Uiso calc R 1 1 . .
    H H9B 0.9444 1.0533 0.2709 0.047 Uiso calc R 1 1 . .
    C C11 0.78112(17) 1.05326(18) 0.1437(4) 0.0343(6) Uani d . 1 1 . .
    C C8 0.95214(16) 0.79732(19) 0.2038(4) 0.0357(6) Uani d . 1 1 . .
    F F1 0.61197(13) 1.28437(13) 0.0296(4) 0.0784(7) Uani d . 1 1 . .
    C C5 0.7266(2) 0.5726(2) 0.1183(4) 0.0450(7) Uani d . 1 1 . .
    H H5 0.7739 0.5326 0.0841 0.054 Uiso calc R 1 1 . .
    C C15 0.6392(2) 1.1137(2) 0.0357(5) 0.0543(8) Uani d . 1 1 . .
    H H15 0.5822 1.1019 -0.0114 0.065 Uiso calc R 1 1 . .
    C C1 0.67026(18) 0.7263(2) 0.2400(5) 0.0432(7) Uani d . 1 1 . .
    H H1 0.6800 0.7897 0.2881 0.052 Uiso calc R 1 1 . .
    C C16 0.69570(18) 1.0365(2) 0.0751(5) 0.0458(7) Uani d . 1 1 . .
    H H16 0.6764 0.9716 0.0556 0.055 Uiso calc R 1 1 . .
    C C2 0.5845(2) 0.6898(2) 0.2223(6) 0.0571(9) Uani d . 1 1 . .
    H H2 0.5366 0.7289 0.2570 0.068 Uiso calc R 1 1 . .
    C C12 0.80794(19) 1.1509(2) 0.1700(5) 0.0473(7) Uani d . 1 1 . .
    H H12 0.8653 1.1640 0.2139 0.057 Uiso calc R 1 1 . .
    C C3 0.5708(2) 0.5959(2) 0.1535(6) 0.0597(9) Uani d . 1 1 . .
    H H3 0.5133 0.5714 0.1412 0.072 Uiso calc R 1 1 . .
    C C14 0.6683(2) 1.2082(2) 0.0669(5) 0.0510(8) Uani d . 1 1 . .
    C C13 0.7514(2) 1.2285(2) 0.1325(6) 0.0559(9) Uani d . 1 1 . .
    H H13 0.7697 1.2938 0.1517 0.067 Uiso calc R 1 1 . .
    C C4 0.6409(2) 0.5377(2) 0.1024(5) 0.0583(9) Uani d . 1 1 . .
    H H4 0.6306 0.4739 0.0566 0.070 Uiso calc R 1 1 . .
loop_
    _atom_site_aniso_label
    _atom_site_aniso_U_11
    _atom_site_aniso_U_22
    _atom_site_aniso_U_33
    _atom_site_aniso_U_12
    _atom_site_aniso_U_13
    _atom_site_aniso_U_23
    S1 0.0270(3) 0.0420(4) 0.0614(5) -0.0019(3) 0.0009(3) 0.0042(3)
    N3 0.0284(11) 0.0298(11) 0.0401(12) 0.0015(9) -0.0039(9) -0.0011(9)
    N2 0.0332(12) 0.0383(13) 0.0616(16) 0.0045(10) -0.0029(11) 0.0027(11)
    N1 0.0375(12) 0.0335(12) 0.0535(14) 0.0038(10) -0.0051(11) 0.0004(11)
    N4 0.0289(11) 0.0295(11) 0.0406(12) 0.0041(9) -0.0034(9) -0.0001(9)
    C10 0.0302(12) 0.0313(13) 0.0349(13) -0.0028(10) 0.0005(11) -0.0021(11)
    C7 0.0375(14) 0.0303(13) 0.0340(13) 0.0012(11) -0.0024(11) -0.0027(10)
    C6 0.0353(13) 0.0323(13) 0.0376(14) -0.0041(11) -0.0029(11) 0.0018(11)
    C9 0.0326(13) 0.0348(14) 0.0494(16) -0.0012(11) -0.0055(12) -0.0004(12)
    C11 0.0322(13) 0.0318(13) 0.0387(14) 0.0002(11) -0.0001(11) -0.0007(11)
    C8 0.0286(13) 0.0366(14) 0.0418(15) 0.0009(11) -0.0015(11) 0.0019(11)
    F1 0.0629(12) 0.0484(11) 0.123(2) 0.0259(9) -0.0115(13) 0.0061(12)
    C5 0.0494(17) 0.0335(14) 0.0520(18) -0.0018(13) 0.0006(14) -0.0031(13)
    C15 0.0394(16) 0.0508(18) 0.072(2) 0.0069(14) -0.0123(16) -0.0005(16)
    C1 0.0391(14) 0.0401(15) 0.0504(17) -0.0038(12) -0.0037(13) -0.0075(13)
    C16 0.0376(15) 0.0344(14) 0.065(2) 0.0021(12) -0.0100(15) -0.0013(13)
    C2 0.0392(16) 0.059(2) 0.073(2) -0.0003(15) -0.0022(16) -0.0074(17)
    C12 0.0388(15) 0.0372(15) 0.0656(19) 0.0006(13) -0.0069(14) -0.0013(15)
    C3 0.0426(17) 0.061(2) 0.075(2) -0.0164(15) -0.0093(17) -0.0050(18)
    C14 0.0467(16) 0.0428(16) 0.064(2) 0.0178(14) 0.0001(15) 0.0044(15)
    C13 0.0521(17) 0.0326(15) 0.083(2) 0.0020(13) -0.0015(18) -0.0027(15)
    C4 0.061(2) 0.0440(17) 0.070(2) -0.0170(16) -0.0060(18) -0.0085(16)
_geom_special_details
;
All e.s.d.'s (except the e.s.d. in the dihedral angle between two l.s. planes)
are estimated using the full covariance matrix. The cell e.s.d.'s are taken
into account individually in the estimation of e.s.d.'s in distances, angles
and torsion angles; correlations between e.s.d.'s in cell parameters are only
used when they are defined by crystal symmetry. An approximate (isotropic)
treatment of cell e.s.d.'s is used for estimating e.s.d.'s involving l.s.
planes.
;
loop_
    _geom_bond_atom_site_label_1
    _geom_bond_atom_site_label_2
    _geom_bond_site_symmetry_2
    _geom_bond_distance
    _geom_bond_publ_flag
    S1 C8 . 1.728(3) ?
    S1 C9 . 1.819(3) ?
    N3 C8 . 1.375(3) ?
    N3 C7 . 1.382(3) ?
    N3 N4 . 1.384(3) ?
    N2 C8 . 1.296(3) ?
    N2 N1 . 1.395(3) ?
    N1 C7 . 1.300(3) ?
    N4 C10 . 1.288(3) ?
    C10 C11 . 1.474(3) ?
    C10 C9 . 1.495(3) ?
    C7 C6 . 1.471(4) ?
    C6 C1 . 1.391(4) ?
    C6 C5 . 1.390(4) ?
    C9 H9A . 0.9700 ?
    C9 H9B . 0.9700 ?
    C11 C16 . 1.387(4) ?
    C11 C12 . 1.387(4) ?
    F1 C14 . 1.354(3) ?
    C5 C4 . 1.378(4) ?
    C5 H5 . 0.9300 ?
    C15 C14 . 1.362(4) ?
    C15 C16 . 1.370(4) ?
    C15 H15 . 0.9300 ?
    C1 C2 . 1.388(4) ?
    C1 H1 . 0.9300 ?
    C16 H16 . 0.9300 ?
    C2 C3 . 1.369(4) ?
    C2 H2 . 0.9300 ?
    C12 C13 . 1.371(4) ?
    C12 H12 . 0.9300 ?
    C3 C4 . 1.371(5) ?
    C3 H3 . 0.9300 ?
    C14 C13 . 1.356(5) ?
    C13 H13 . 0.9300 ?
    C4 H4 . 0.9300 ?
loop_
    _geom_angle_atom_site_label_1
    _geom_angle_atom_site_label_2
    _geom_angle_atom_site_label_3
    _geom_angle_site_symmetry_1
    _geom_angle_site_symmetry_3
    _geom_angle
    _geom_angle_publ_flag
    C8 S1 C9 . . 94.87(13) ?
    C8 N3 C7 . . 105.0(2) ?
    C8 N3 N4 . . 128.2(2) ?
    C7 N3 N4 . . 125.1(2) ?
    C8 N2 N1 . . 107.2(2) ?
    C7 N1 N2 . . 108.3(2) ?
    C10 N4 N3 . . 116.5(2) ?
    N4 C10 C11 . . 116.1(2) ?
    N4 C10 C9 . . 123.4(2) ?
    C11 C10 C9 . . 120.4(2) ?
    N1 C7 N3 . . 109.2(2) ?
    N1 C7 C6 . . 125.0(2) ?
    N3 C7 C6 . . 125.8(2) ?
    C1 C6 C5 . . 119.5(3) ?
    C1 C6 C7 . . 122.9(2) ?
    C5 C6 C7 . . 117.6(2) ?
    C10 C9 S1 . . 112.70(19) ?
    C10 C9 H9A . . 109.1 ?
    S1 C9 H9A . . 109.1 ?
    C10 C9 H9B . . 109.1 ?
    S1 C9 H9B . . 109.1 ?
    H9A C9 H9B . . 107.8 ?
    C16 C11 C12 . . 117.9(3) ?
    C16 C11 C10 . . 119.7(2) ?
    C12 C11 C10 . . 122.4(2) ?
    N2 C8 N3 . . 110.3(2) ?
    N2 C8 S1 . . 129.3(2) ?
    N3 C8 S1 . . 120.31(19) ?
    C4 C5 C6 . . 119.4(3) ?
    C4 C5 H5 . . 120.3 ?
    C6 C5 H5 . . 120.3 ?
    C14 C15 C16 . . 118.6(3) ?
    C14 C15 H15 . . 120.7 ?
    C16 C15 H15 . . 120.7 ?
    C6 C1 C2 . . 120.2(3) ?
    C6 C1 H1 . . 119.9 ?
    C2 C1 H1 . . 119.9 ?
    C15 C16 C11 . . 121.2(3) ?
    C15 C16 H16 . . 119.4 ?
    C11 C16 H16 . . 119.4 ?
    C3 C2 C1 . . 119.6(3) ?
    C3 C2 H2 . . 120.2 ?
    C1 C2 H2 . . 120.2 ?
    C13 C12 C11 . . 121.1(3) ?
    C13 C12 H12 . . 119.4 ?
    C11 C12 H12 . . 119.4 ?
    C2 C3 C4 . . 120.6(3) ?
    C2 C3 H3 . . 119.7 ?
    C4 C3 H3 . . 119.7 ?
    F1 C14 C13 . . 119.1(3) ?
    F1 C14 C15 . . 118.5(3) ?
    C13 C14 C15 . . 122.4(3) ?
    C14 C13 C12 . . 118.7(3) ?
    C14 C13 H13 . . 120.6 ?
    C12 C13 H13 . . 120.6 ?
    C3 C4 C5 . . 120.7(3) ?
    C3 C4 H4 . . 119.6 ?
    C5 C4 H4 . . 119.6 ?
loop_
    _geom_torsion_atom_site_label_1
    _geom_torsion_atom_site_label_2
    _geom_torsion_atom_site_label_3
    _geom_torsion_atom_site_label_4
    _geom_torsion_site_symmetry_1
    _geom_torsion_site_symmetry_2
    _geom_torsion_site_symmetry_3
    _geom_torsion_site_symmetry_4
    _geom_torsion
    _geom_torsion_publ_flag
    C8 N2 N1 C7 . . . . 0.4(3) ?
    C8 N3 N4 C10 . . . . -28.0(4) ?
    C7 N3 N4 C10 . . . . 168.8(2) ?
    N3 N4 C10 C11 . . . . -179.2(2) ?
    N3 N4 C10 C9 . . . . -3.7(4) ?
    N2 N1 C7 N3 . . . . -0.8(3) ?
    N2 N1 C7 C6 . . . . 178.6(3) ?
    C8 N3 C7 N1 . . . . 0.9(3) ?
    N4 N3 C7 N1 . . . . 167.3(2) ?
    C8 N3 C7 C6 . . . . -178.5(3) ?
    N4 N3 C7 C6 . . . . -12.1(4) ?
    N1 C7 C6 C1 . . . . 157.2(3) ?
    N3 C7 C6 C1 . . . . -23.5(4) ?
    N1 C7 C6 C5 . . . . -22.7(4) ?
    N3 C7 C6 C5 . . . . 156.5(3) ?
    N4 C10 C9 S1 . . . . 44.7(3) ?
    C11 C10 C9 S1 . . . . -140.1(2) ?
    C8 S1 C9 C10 . . . . -48.7(2) ?
    N4 C10 C11 C16 . . . . 3.3(4) ?
    C9 C10 C11 C16 . . . . -172.2(3) ?
    N4 C10 C11 C12 . . . . -177.8(3) ?
    C9 C10 C11 C12 . . . . 6.7(4) ?
    N1 N2 C8 N3 . . . . 0.1(3) ?
    N1 N2 C8 S1 . . . . -176.5(2) ?
    C7 N3 C8 N2 . . . . -0.6(3) ?
    N4 N3 C8 N2 . . . . -166.4(3) ?
    C7 N3 C8 S1 . . . . 176.35(19) ?
    N4 N3 C8 S1 . . . . 10.5(4) ?
    C9 S1 C8 N2 . . . . -158.0(3) ?
    C9 S1 C8 N3 . . . . 25.7(2) ?
    C1 C6 C5 C4 . . . . 1.3(5) ?
    C7 C6 C5 C4 . . . . -178.8(3) ?
    C5 C6 C1 C2 . . . . -1.5(5) ?
    C7 C6 C1 C2 . . . . 178.6(3) ?
    C14 C15 C16 C11 . . . . -0.6(5) ?
    C12 C11 C16 C15 . . . . -0.4(5) ?
    C10 C11 C16 C15 . . . . 178.5(3) ?
    C6 C1 C2 C3 . . . . 0.8(5) ?
    C16 C11 C12 C13 . . . . 1.1(5) ?
    C10 C11 C12 C13 . . . . -177.9(3) ?
    C1 C2 C3 C4 . . . . 0.2(6) ?
    C16 C15 C14 F1 . . . . -179.3(3) ?
    C16 C15 C14 C13 . . . . 1.1(6) ?
    F1 C14 C13 C12 . . . . 180.0(3) ?
    C15 C14 C13 C12 . . . . -0.5(6) ?
    C11 C12 C13 C14 . . . . -0.6(5) ?
    C2 C3 C4 C5 . . . . -0.4(6) ?
    C6 C5 C4 C3 . . . . -0.4(5) ?
loop_
    _geom_hbond_atom_site_label_D
    _geom_hbond_atom_site_label_H
    _geom_hbond_atom_site_label_A
    _geom_hbond_site_symmetry_A
    _geom_hbond_distance_DH
    _geom_hbond_distance_HA
    _geom_hbond_distance_DA
    _geom_hbond_angle_DHA
    C9 H9B N2 2_755 0.97 2.36 3.301(3) 164
    C12 H12 N2 2_755 0.93 2.47 3.393(4) 173
    C4 H4 F1 1_545 0.93 2.57 3.475(4) 164
    C1 H1 Cg3 4_576 0.93 2.93 3.598(3) 130
_iucr_refine_instructions_details
;
TITL sp3 in P2(1)/c
CELL  0.71073  15.0879  13.4636   7.0557   90.000   91.076   90.000
ZERR     4.00   0.0024   0.0022   0.0012    0.000    0.003    0.000
LATT   1
SYMM  - X, 1/2 + Y, 1/2 - Z
SFAC  C    H    N    F    S
UNIT  64   44   16   4    4
SIZE  0.27 0.23 0.18
MERG   2
OMIT   0  52
OMIT -5 2 4
OMIT -10 7 2
OMIT 1 1 2
OMIT -5 8 2
OMIT -2 1 2
FMAP   2
PLAN   20
ACTA
HTAB C9 N2_$1
EQIV $1 -x+2,+y+1/2,-z+1/2
HTAB C12 N2_$2
EQIV $2 -x+2,+y+1/2,-z+1/2
HTAB C4 F1_$3
EQIV $3 x,+y-1,+z
BOND   $H
CONF
L.S.   8
TEMP   21.00
WGHT    0.068800
FVAR       0.09831
S1    5    1.013802    0.905208    0.192330    11.00000    0.02699    0.04196 =
         0.06136    0.00415    0.00088   -0.00193
N3    3    0.861070    0.801214    0.196263    11.00000    0.02843    0.02977 =
         0.04009   -0.00114   -0.00385    0.00153
N2    3    0.978797    0.705831    0.210278    11.00000    0.03322    0.03825 =
         0.06162    0.00266   -0.00294    0.00450
N1    3    0.903310    0.645962    0.206628    11.00000    0.03752    0.03350 =
         0.05349    0.00045   -0.00511    0.00383
N4    3    0.807378    0.881557    0.151940    11.00000    0.02885    0.02948 =
         0.04063   -0.00006   -0.00339    0.00407
C10   1    0.839385    0.968273    0.188992    11.00000    0.03020    0.03130 =
         0.03491   -0.00210    0.00053   -0.00283
C7    1    0.833992    0.703188    0.196797    11.00000    0.03751    0.03029 =
         0.03400   -0.00275   -0.00242    0.00121
C6    1    0.741692    0.668200    0.185889    11.00000    0.03529    0.03230 =
         0.03757    0.00177   -0.00293   -0.00415
C9    1    0.927236    0.984390    0.285728    11.00000    0.03263    0.03485 =
         0.04945   -0.00038   -0.00552   -0.00117
AFIX  23
H9A   2    0.921546    0.971451    0.420194    11.00000   -1.20000
H9B   2    0.944439    1.053333    0.270927    11.00000   -1.20000
AFIX   0
C11   1    0.781121    1.053261    0.143713    11.00000    0.03225    0.03183 =
         0.03871   -0.00071   -0.00013    0.00021
C8    1    0.952138    0.797319    0.203785    11.00000    0.02862    0.03658 =
         0.04175    0.00191   -0.00151    0.00094
F1    4    0.611970    1.284371    0.029565    11.00000    0.06294    0.04841 =
         0.12335    0.00610   -0.01152    0.02594
C5    1    0.726612    0.572597    0.118320    11.00000    0.04944    0.03347 =
         0.05203   -0.00308    0.00058   -0.00179
AFIX  43
H5    2    0.773926    0.532555    0.084131    11.00000   -1.20000
AFIX   0
C15   1    0.639228    1.113728    0.035675    11.00000    0.03944    0.05083 =
         0.07199   -0.00047   -0.01231    0.00694
AFIX  43
H15   2    0.582220    1.101912   -0.011443    11.00000   -1.20000
AFIX   0
C1    1    0.670255    0.726263    0.239987    11.00000    0.03912    0.04008 =
         0.05038   -0.00755   -0.00374   -0.00383
AFIX  43
H1    2    0.679996    0.789712    0.288138    11.00000   -1.20000
AFIX   0
C16   1    0.695705    1.036475    0.075132    11.00000    0.03762    0.03436 =
         0.06488   -0.00125   -0.00996    0.00208
AFIX  43
H16   2    0.676414    0.971611    0.055573    11.00000   -1.20000
AFIX   0
C2    1    0.584488    0.689789    0.222321    11.00000    0.03923    0.05928 =
         0.07258   -0.00740   -0.00215   -0.00035
AFIX  43
H2    2    0.536640    0.728884    0.257049    11.00000   -1.20000
AFIX   0
C12   1    0.807938    1.150944    0.170018    11.00000    0.03881    0.03723 =
         0.06563   -0.00134   -0.00688    0.00060
AFIX  43
H12   2    0.865267    1.164041    0.213859    11.00000   -1.20000
AFIX   0
C3    1    0.570766    0.595904    0.153453    11.00000    0.04263    0.06119 =
         0.07496   -0.00496   -0.00930   -0.01637
AFIX  43
H3    2    0.513319    0.571389    0.141153    11.00000   -1.20000
AFIX   0
C14   1    0.668300    1.208214    0.066885    11.00000    0.04666    0.04277 =
         0.06359    0.00443    0.00007    0.01779
C13   1    0.751395    1.228494    0.132507    11.00000    0.05209    0.03257 =
         0.08306   -0.00271   -0.00155    0.00198
AFIX  43
H13   2    0.769673    1.293751    0.151695    11.00000   -1.20000
AFIX   0
C4    1    0.640944    0.537653    0.102423    11.00000    0.06056    0.04399 =
         0.07016   -0.00846   -0.00603   -0.01698
AFIX  43
H4    2    0.630615    0.473852    0.056573    11.00000   -1.20000
HKLF 4
REM  sp3 in P2(1)/c
REM R1 =  0.0529 for   1630 Fo > 4sig(Fo)  and  0.0747 for all   2154 data
REM    199 parameters refined using      0 restraints
END
WGHT      0.0565      0.0000
REM Highest difference peak  0.191,  deepest hole -0.222,  1-sigma level  0.050
Q1    1   0.8189  0.9257  0.2424  11.00000  0.05    0.19
Q2    1   1.0368  0.6877  0.2090  11.00000  0.05    0.19
Q3    1   0.9659  0.9458  0.2327  11.00000  0.05    0.18
Q4    1   0.3999  0.6009  0.1660  11.00000  0.05    0.16
Q5    1   0.6297  0.9660  0.2442  11.00000  0.05    0.16
Q6    1   0.6351  1.2766 -0.1665  11.00000  0.05    0.16
Q7    1   0.5855  1.1069 -0.1168  11.00000  0.05    0.15
Q8    1   1.0009  0.8550  0.0936  11.00000  0.05    0.15
Q9    1   0.6575  1.3475 -0.1533  11.00000  0.05    0.15
Q10   1   0.7799  0.6929  0.1684  11.00000  0.05    0.15
Q11   1   0.6995  0.9632  0.2668  11.00000  0.05    0.15
Q12   1   0.6224  0.6970  0.2427  11.00000  0.05    0.15
Q13   1   0.7748  1.1829  0.3062  11.00000  0.05    0.14
Q14   1   0.9928  0.7522  0.1449  11.00000  0.05    0.14
Q15   1   0.8424  0.8413  0.2981  11.00000  0.05    0.14
Q16   1   0.7314  0.6225  0.1133  11.00000  0.05    0.14
Q17   1   0.9641  0.8635  0.1653  11.00000  0.05    0.14
Q18   1   0.9519  0.6826  0.1356  11.00000  0.05    0.14
Q19   1   0.7762  1.1927  0.2313  11.00000  0.05    0.14
Q20   1   0.8368  0.8454  0.1545  11.00000  0.05    0.14
;
data_global
_journal_date_recd_electronic     2014-02-11
_journal_date_accepted     2014-02-13
_journal_name_full     'Acta Crystallographica, Section E'
_journal_year     2014
_journal_volume     70
_journal_issue      3
_journal_page_first     o375
_journal_page_last     o375
_journal_paper_category     QO
_journal_paper_doi     10.1107/S1600536814003262
_journal_coeditor_code     HB7198
_publ_contact_author_name     'B. S. Palakshamurthy'
_publ_contact_author_address
;
Department of Physics
Yuvaraja's College (Constituent College)
University of Mysore Mysore
Karnataka, India.
;
_publ_contact_author_email     'palaksha.bspm@gmail.com'
_publ_contact_author_fax     ?
_publ_contact_author_phone     ?
_publ_section_title
;\
6-(4-Fluorophenyl)-3-phenyl-7<i>H</i>-1,2,4-triazolo[3,4-<i>b</i>][1,3,4]\
thiadiazine
;
loop_
    _publ_author_name
    _publ_author_footnote
    _publ_author_address
    'Palakshamurthy, B. S.' .
;
Department of Physics
Yuvaraja's College (Constituent College)
University of Mysore Mysore
Karnataka, India
;
    'Devarajegowda, H. C.' .
;
Department of Physics
Yuvaraja's College (Constituent College)
University of Mysore Mysore
Karnataka, India
;
    'Mohan, N. R.' .
;
Department of Studies and Research in Chemistry
Tumkur University, Tumkur
Karnataka 572 103, India
;
    'Sreenivasa, S.' .
;
Department of Studies and Research in Chemistry
Tumkur University, Tumkur
Karnataka 572 103, India
;
    'Suchetan, P. A.' .
;
Department of Studies and Research in Chemistry, U.C.S.
Tumkur University, Tumkur
Karnataka 572 103, India
;
_publ_section_synopsis     .
