# Supplementary material for: 6-(4-Fluoro­phen­yl)-3-phenyl-7H-1,2,4-tri­azolo[3,4-b][1,3,4]thia­diazine
Source: Acta Crystallogr Sect E Struct Rep Online. 2014 Feb 28;70(Pt 3):o375. doi: 10.1107/S1600536814003262 (PMC3998453; doi:10.1107/S1600536814003262)
Supplement: Supplementary file 2 [file e-70-0o375-Isup2.hkl]

# 
# h,k,l, Fc-squared, Fo-squared, sigma(Fo-squared) and status flag 
# 
data_I
_shelx_title ' sp3 in P2(1)/c' 
_shelx_refln_list_code          4 
_shelx_F_calc_maximum      319.66 
_exptl_crystal_F_000       640.00 
_reflns_d_resolution_high  0.8107 
 
loop_ 
 _symmetry_equiv_pos_as_xyz 
 'x, y, z' 
 '-x, y+1/2, -z+1/2' 
 '-x, -y, -z' 
 'x, -y-1/2, z-1/2' 
 
_cell_length_a    15.0879 
_cell_length_b    13.4636 
_cell_length_c     7.0557 
_cell_angle_alpha  90.000 
_cell_angle_beta   91.076 
_cell_angle_gamma  90.000 
 
_shelx_F_squared_multiplier     1.000 
 
loop_ 
 _refln_index_h 
 _refln_index_k 
 _refln_index_l 
 _refln_F_squared_calc 
 _refln_F_squared_meas 
 _refln_F_squared_sigma 
 _refln_observed_status 
   2   0   0     1435.57     1415.76     31.13 o 
   3   0   0     8097.24     8611.74    162.33 o 
   4   0   0       32.72       27.88      3.04 o 
   5   0   0     7545.06     8422.07    140.68 o 
   6   0   0     1629.67     1696.43     37.30 o 
   7   0   0      412.32      374.28     14.04 o 
   8   0   0      177.30      162.43      9.36 o 
   9   0   0       73.82       69.70      9.89 o 
  10   0   0       93.40      100.36     11.63 o 
  11   0   0      252.94      225.23     17.88 o 
  12   0   0      656.33      615.91     31.26 o 
  13   0   0        3.68       17.11      6.13 o 
  14   0   0       37.36       26.90      8.47 o 
  15   0   0       33.48       36.71      9.10 o 
  16   0   0        8.47       14.51      6.22 o 
  17   0   0       36.49       19.30      8.69 o 
  18   0   0       42.51       40.95     12.42 o 
   1   1   0     1800.98     1790.88     28.03 o 
   2   1   0     6688.22     7406.19     97.74 o 
   3   1   0     2185.78     2353.50     36.12 o 
   4   1   0        0.02        0.17      0.88 o 
   5   1   0      199.06      200.84      7.11 o 
   6   1   0     2221.05     2358.77     37.84 o 
   7   1   0      560.59      553.06     14.58 o 
   8   1   0      412.67      493.49     14.24 o 
   9   1   0       85.26       80.29      5.92 o 
  10   1   0        7.10        5.76      2.46 o 
  11   1   0      586.49      555.50     20.36 o 
  12   1   0        4.63        6.95      2.86 o 
  13   1   0        8.83        6.25      3.18 o 
  14   1   0      209.22      204.70     14.43 o 
  15   1   0        0.35        8.10      4.13 o 
  16   1   0       59.66       69.30     10.14 o 
  17   1   0       55.60       52.55      9.98 o 
  18   1   0      154.85      194.17     20.28 o 
   0   2   0     3223.12     3810.59     64.22 o 
   1   2   0      244.67      245.23      5.83 o 
   2   2   0       12.07        7.62      1.35 o 
   3   2   0        8.19       11.64      1.55 o 
   4   2   0      854.34      763.06     16.89 o 
   5   2   0      276.99      281.84      8.13 o 
   6   2   0        7.51        6.60      1.38 o 
   7   2   0      147.85      159.87      5.77 o 
   8   2   0      210.38      226.44      9.51 o 
   9   2   0       41.01       42.85      4.97 o 
  10   2   0      210.39      225.40     11.85 o 
  11   2   0      535.69      553.94     20.72 o 
  12   2   0       27.42       29.40      5.50 o 
  13   2   0      180.47      166.39     12.57 o 
  14   2   0      690.49      670.80     26.73 o 
  15   2   0       73.65       77.57     10.05 o 
  16   2   0        0.01        0.00      3.95 o 
  17   2   0       53.67       57.98      9.32 o 
  18   2   0        0.33        0.00      6.57 o 
   1   3   0      384.71      428.54      8.87 o 
   2   3   0     1111.86     1066.53     16.89 o 
   3   3   0      266.62      265.68      7.00 o 
   4   3   0     1498.86     1409.95     22.23 o 
   5   3   0        0.17        1.24      0.94 o 
   6   3   0      511.91      560.71     12.70 o 
   7   3   0     3460.27     3639.57     61.48 o 
   8   3   0      411.07      372.97     11.33 o 
   9   3   0     1016.75      962.40     23.97 o 
  10   3   0     1880.90     1797.78     41.13 o 
  11   3   0      636.42      605.58     22.29 o 
  12   3   0       67.37       70.02      8.96 o 
  13   3   0       97.24       93.55     10.28 o 
  14   3   0      397.78      388.37     19.33 o 
  15   3   0      454.70      467.03     22.64 o 
  16   3   0       99.00      102.10     15.70 o 
  17   3   0      120.84      136.06     17.51 o 
  18   3   0      165.83      163.00     21.47 o 
   0   4   0      269.59      230.13      9.33 o 
   1   4   0     1017.43     1132.18     18.75 o 
   2   4   0      935.60     1001.28     17.15 o 
   3   4   0      553.21      574.11     13.60 o 
   4   4   0     1187.91     1227.07     20.91 o 
   5   4   0     1446.96     1520.11     24.85 o 
   6   4   0       37.47       24.70      2.83 o 
   7   4   0      186.26      183.01      7.07 o 
   8   4   0      109.91      111.54      5.84 o 
   9   4   0      607.82      608.44     18.25 o 
  10   4   0      814.73      747.30     21.25 o 
  11   4   0     1350.71     1312.67     40.37 o 
  12   4   0        8.69        3.57      2.76 o 
  13   4   0      360.31      389.58     18.68 o 
  14   4   0       49.91       54.67      9.43 o 
  15   4   0        0.04        0.00      3.77 o 
  16   4   0       44.44       42.87      9.71 o 
  17   4   0        0.10       15.37      7.72 o 
  18   4   0       58.83       59.72     11.60 o 
   1   5   0      205.71      213.39      7.19 o 
   2   5   0       27.64       26.63      3.19 o 
   3   5   0      180.82      251.88      7.95 o 
   4   5   0        0.70        0.12      0.80 o 
   5   5   0     1425.02     1670.71     27.85 o 
   6   5   0        9.38        9.51      1.84 o 
   7   5   0      993.83     1117.21     22.02 o 
   8   5   0       11.20        8.92      2.04 o 
   9   5   0      118.35      125.65      8.57 o 
  10   5   0      228.38      230.98     11.50 o 
  11   5   0      263.64      258.15     13.74 o 
  12   5   0       35.15       31.13      6.70 o 
  13   5   0       84.83       76.40     11.59 o 
  14   5   0       41.43       38.26      7.76 o 
  15   5   0       17.27       17.72      5.69 o 
  16   5   0        4.37        0.00      4.98 o 
  17   5   0        3.21        5.38      5.87 o 
   0   6   0      358.24      324.92     13.62 o 
   1   6   0      139.08      168.25      6.65 o 
   2   6   0      516.29      558.64     13.59 o 
   3   6   0     2135.61     2198.73     34.43 o 
   4   6   0     1902.90     2121.48     34.37 o 
   5   6   0     1404.76     1474.32     29.75 o 
   6   6   0      485.49      495.78     13.42 o 
   7   6   0      668.86      671.14     16.59 o 
   8   6   0      481.84      447.77     13.16 o 
   9   6   0      448.56      399.45     17.07 o 
  10   6   0      174.50      156.72     11.89 o 
  11   6   0       23.30       23.66      6.28 o 
  12   6   0       13.56       10.10      4.78 o 
  13   6   0       23.05       19.82      5.91 o 
  14   6   0       36.86       28.26      6.96 o 
  15   6   0        6.63       14.39      6.47 o 
  16   6   0        4.01       10.06      6.19 o 
  17   6   0        1.35        2.10      7.16 o 
   1   7   0      391.87      414.40     11.95 o 
   2   7   0      209.24      206.64      7.96 o 
   3   7   0     1219.67     1348.18     25.26 o 
   4   7   0      302.86      303.67     10.84 o 
   5   7   0       67.10       57.24      4.76 o 
   6   7   0      230.86      222.54      9.72 o 
   7   7   0       52.94       72.01      6.43 o 
   8   7   0     1044.70     1001.71     25.33 o 
   9   7   0     1741.53     1623.99     41.09 o 
  10   7   0        3.04        5.43      3.17 o 
  11   7   0       39.92       31.59      5.76 o 
  12   7   0       91.34       83.81     11.83 o 
  13   7   0      319.10      309.19     20.79 o 
  14   7   0      183.81      193.02     19.18 o 
  15   7   0      272.38      287.61     24.62 o 
  16   7   0       56.45       55.74     11.83 o 
   0   8   0      706.32      834.65     27.04 o 
   1   8   0        0.73        3.34      1.39 o 
   2   8   0       18.13       23.82      3.29 o 
   3   8   0       44.50       54.28      4.66 o 
   4   8   0       32.17       34.49      4.68 o 
   5   8   0       12.04       11.09      2.69 o 
   6   8   0        1.35        1.99      1.59 o 
   7   8   0      450.96      433.65     15.79 o 
   8   8   0      153.99      155.22      9.66 o 
   9   8   0       88.21       93.57     10.59 o 
  10   8   0      121.65      118.76     11.77 o 
  11   8   0      222.69      246.92     15.21 o 
  12   8   0       18.00       22.98      6.18 o 
  13   8   0        0.99        4.90      5.32 o 
  14   8   0       15.84        9.00      5.77 o 
  15   8   0        1.36        0.00      5.27 o 
  16   8   0       47.53       51.20     11.42 o 
   1   9   0       65.43       73.47      6.13 o 
   2   9   0        0.37        0.54      1.57 o 
   3   9   0      178.65      172.83      9.25 o 
   4   9   0      284.03      298.00     12.52 o 
   5   9   0      114.78      123.10      8.87 o 
   6   9   0      285.84      285.63     13.16 o 
   7   9   0        0.16        2.18      2.17 o 
   8   9   0      496.82      496.57     21.65 o 
   9   9   0       41.98       55.82      8.45 o 
  10   9   0       15.47        7.98      3.56 o 
  11   9   0       22.79       24.60      5.57 o 
  12   9   0      117.90      111.17     13.80 o 
  13   9   0      158.95      173.21     20.64 o 
  14   9   0      201.20      198.55     23.38 o 
  15   9   0       59.71       65.32     13.03 o 
   0  10   0     1480.35     1490.67     50.50 o 
   1  10   0      436.68      403.62     15.02 o 
   2  10   0     1757.31     1648.03     35.45 o 
   3  10   0      779.82      717.98     21.35 o 
   4  10   0        9.21        6.25      2.58 o 
   5  10   0      821.10      790.56     25.82 o 
   6  10   0      652.62      622.26     21.16 o 
   7  10   0      610.50      569.67     20.35 o 
   8  10   0       98.64       87.07     11.09 o 
   9  10   0        1.36        4.64      4.16 o 
  10  10   0       21.06        7.60      4.35 o 
  11  10   0        0.06        0.09      4.05 o 
  12  10   0       50.37       30.06      7.74 o 
  13  10   0        2.60        8.58      6.77 o 
  14  10   0       29.09       27.73      9.53 o 
   1  11   0       69.73       84.11     11.01 o 
   2  11   0     1342.16     1332.45     42.85 o 
   3  11   0       61.94       72.04      8.10 o 
   4  11   0      526.16      461.19     18.83 o 
   5  11   0        6.26        9.65      3.69 o 
   6  11   0       95.90       98.83     10.36 o 
   7  11   0      507.23      467.27     20.02 o 
   8  11   0       55.88       41.93      8.19 o 
   9  11   0       43.56       41.89      7.95 o 
  10  11   0        6.29        6.16      4.83 o 
  11  11   0       39.45       46.78      8.95 o 
  12  11   0       28.49       22.90     12.65 o 
  13  11   0       27.71       44.18     11.81 o 
   0  12   0      678.38      678.41     42.65 o 
   1  12   0       21.00       27.93      6.24 o 
   2  12   0      166.63      173.72     14.39 o 
   3  12   0       17.58       15.02      4.50 o 
   4  12   0      613.13      531.88     25.99 o 
   5  12   0       13.86       17.24      5.07 o 
   6  12   0      260.32      226.33     15.69 o 
   7  12   0      137.47      168.28     14.34 o 
   8  12   0       84.99       83.99     14.05 o 
   9  12   0       41.56       51.86     10.30 o 
  10  12   0       45.59       53.04     11.05 o 
  11  12   0      101.65      105.27     16.37 o 
  12  12   0       92.31      119.55     27.35 o 
   1  13   0       40.42       40.04      7.56 o 
   2  13   0      182.54      185.94     15.78 o 
   3  13   0       41.62       51.18     10.20 o 
   4  13   0       71.12       74.04     11.00 o 
   5  13   0        1.09        4.54      3.88 o 
   6  13   0        1.99        0.00      3.48 o 
   7  13   0      200.25      195.24     24.47 o 
   8  13   0      176.70      193.27     21.87 o 
   9  13   0      126.54      126.70     17.88 o 
  10  13   0       85.81       89.77     14.71 o 
  11  13   0      186.74      210.19     28.26 o 
   0  14   0        5.97        3.71      9.31 o 
   1  14   0        5.87        3.09      3.87 o 
   2  14   0        1.53        3.78      3.59 o 
   3  14   0        2.63        5.16      4.24 o 
   4  14   0       14.17       10.79      5.35 o 
   5  14   0       39.55       45.52      8.78 o 
   6  14   0       53.39       53.71      9.30 o 
   7  14   0       25.02       20.90      9.12 o 
   8  14   0        1.12       10.79      7.48 o 
   9  14   0        6.25       13.33      7.08 o 
  10  14   0        4.34        0.00     17.07 o 
   1  15   0        0.01        1.34      3.96 o 
   2  15   0       21.60       20.22      6.08 o 
   3  15   0        6.68       12.22      5.24 o 
   4  15   0      107.29      111.20     16.32 o 
   5  15   0       10.16        1.03      4.72 o 
   6  15   0       28.03       26.09      7.40 o 
   7  15   0        5.04       31.63     13.59 o 
   0  16   0      323.13      306.38     30.63 o 
   1  16   0       33.32       31.27      7.54 o 
   2  16   0       34.72       36.52      8.75 o 
   3  16   0      157.94      172.46     17.93 o 
   4  16   0       12.61       10.75      6.27 o 
 -18   1   1       12.18       24.27      6.41 o 
 -17   1   1      117.24      108.27     24.01 o 
 -16   1   1      100.07      108.11     14.45 o 
 -15   1   1      170.55      165.86     15.71 o 
 -14   1   1      191.58      187.64     14.35 o 
 -13   1   1      932.42      867.70     28.64 o 
 -12   1   1      879.94      900.13     30.18 o 
  -7   1   1      158.69      199.73      7.91 o 
  -3   1   1      675.68      718.86     13.52 o 
   0   1   1      777.45      817.88     14.71 o 
   3   1   1      631.72      705.84     13.25 o 
   6   1   1     2694.84     2946.16     51.59 o 
  11   1   1      335.06      323.78     15.55 o 
  12   1   1     1298.00     1066.51     31.26 o 
  14   1   1      134.37      134.44     13.44 o 
  15   1   1      207.95      216.99     16.19 o 
  16   1   1       30.75       32.57      6.61 o 
  17   1   1       28.50       29.95      6.63 o 
  18   1   1       61.26       72.54     12.07 o 
 -18   2   1        3.77        3.45      5.32 o 
 -16   2   1       40.71       39.68      7.60 o 
 -11   2   1        7.06       10.25      3.11 o 
  -8   2   1      343.61      333.99     11.04 o 
  -7   2   1      163.16      166.93      7.24 o 
  -6   2   1     3197.60     3266.64     46.45 o 
  -3   2   1      558.73      487.97     11.70 o 
   0   2   1     2534.32     2743.70     41.70 o 
   3   2   1      376.11      408.97      9.64 o 
   6   2   1     3082.78     3258.86     49.50 o 
   9   2   1      151.41      112.23      6.55 o 
  11   2   1        3.60        5.37      3.21 o 
  12   2   1      137.56      162.03     12.69 o 
  13   2   1      409.04      400.39     19.41 o 
  14   2   1      223.94      214.45     22.86 o 
  15   2   1      508.12      457.37     67.26 o 
  16   2   1       51.32       55.25      8.81 o 
  17   2   1       80.79       84.88     13.48 o 
  18   2   1        7.60        0.58      8.63 o 
 -18   3   1        9.34        1.57      7.69 o 
 -17   3   1        0.60        3.10      5.52 o 
 -16   3   1       24.58       37.73      8.12 o 
 -15   3   1      452.87      432.54     58.98 o 
 -12   3   1       10.66       12.03      3.70 o 
 -10   3   1       82.13       85.92      7.71 o 
  -8   3   1       73.79       86.12      5.84 o 
  -5   3   1     1310.74     1288.41     22.24 o 
  -3   3   1     1325.39     1126.99     18.15 o 
  -2   3   1       23.21       21.09      2.65 o 
  -1   3   1     1475.30     1458.21     26.41 o 
   0   3   1       91.44       85.88      4.25 o 
   2   3   1       53.93       54.12      6.39 o 
   3   3   1      787.34      930.98     19.96 o 
   5   3   1     1004.80     1159.02     19.33 o 
   6   3   1      667.95      673.85     22.54 o 
   8   3   1      180.10      171.77     32.08 o 
  10   3   1      161.46      138.56     10.15 o 
  11   3   1      185.52      173.30     27.04 o 
  12   3   1        9.78        7.37      3.06 o 
  13   3   1     1349.64     1307.42     39.23 o 
  14   3   1      245.66      221.14     15.87 o 
  16   3   1        0.16        0.00      4.36 o 
  17   3   1       13.46        9.23      6.31 o 
  18   3   1       16.36       27.44      8.42 o 
 -17   4   1       16.00       12.15      6.75 o 
 -16   4   1        2.40        0.00      5.47 o 
 -15   4   1       12.99       18.63      5.58 o 
 -14   4   1      316.25      268.01     50.70 o 
 -13   4   1      269.64      223.51     45.53 o 
 -12   4   1     1552.71     1350.29     38.16 o 
 -10   4   1      284.23      254.47     11.76 o 
  -7   4   1     1442.70     1486.54     32.68 o 
  -4   4   1      316.10      300.60     10.74 o 
   0   4   1     3428.46     3842.33     50.11 o 
   5   4   1     1602.36     1781.49     28.46 o 
  10   4   1      222.30      221.59     12.65 o 
  12   4   1     1100.54     1131.44     42.37 o 
  13   4   1       94.85      110.21     14.51 o 
  15   4   1       59.46       49.09      9.72 o 
  16   4   1        0.46        8.52      5.38 o 
  17   4   1       10.95       27.99      7.60 o 
 -17   5   1      125.45      127.44     20.71 o 
 -16   5   1      164.36      180.66     20.39 o 
 -15   5   1      116.77      137.42     18.65 o 
 -14   5   1      166.34      185.90     20.07 o 
 -13   5   1        8.82       21.73     13.45 o 
 -12   5   1        5.06        7.88      4.06 o 
 -11   5   1      367.78      318.51     14.05 o 
  -9   5   1      205.67      202.73      9.80 o 
  -5   5   1     4824.83     5078.86    148.45 o 
  -1   5   1       41.85       41.22      3.35 o 
   0   5   1      915.47      972.51     17.89 o 
  11   5   1      204.26      248.24     17.33 o 
  12   5   1        5.38        4.85      3.91 o 
  13   5   1       67.19       63.89     10.22 o 
  14   5   1       97.96       94.02     13.35 o 
  15   5   1      119.69      117.43     14.94 o 
  16   5   1       73.88       83.59     12.53 o 
  17   5   1       60.82       49.59     10.35 o 
 -17   6   1        1.43        0.00      6.77 o 
 -16   6   1        6.59        9.86      6.51 o 
 -15   6   1        2.58        2.06      5.59 o 
 -14   6   1       53.37       55.19      9.97 o 
 -13   6   1        1.03        5.23      6.11 o 
 -12   6   1       91.61      103.80     14.45 o 
 -10   6   1      468.83      242.14     33.11 o 
  -8   6   1       85.92       85.52      6.16 o 
  -5   6   1     1777.07     2105.25     74.97 o 
  -4   6   1     3024.26     3271.58     57.55 o 
   0   6   1     1111.65     1200.95     21.98 o 
   7   6   1      105.48      113.30      7.49 o 
  11   6   1      112.49      102.38     12.79 o 
  12   6   1      104.33       97.98     13.05 o 
  13   6   1       29.33       33.29      7.53 o 
  14   6   1        0.22        0.00      5.27 o 
  15   6   1        2.45        3.41      5.15 o 
  16   6   1        0.19        0.00      5.77 o 
  17   6   1        1.67        0.00      6.18 o 
 -16   7   1       76.29       81.26     14.06 o 
 -15   7   1      122.56      119.03     16.93 o 
 -14   7   1       58.69       83.95     14.49 o 
 -13   7   1      267.58      245.78     34.37 o 
 -12   7   1      511.64      415.98     57.95 o 
 -10   7   1       80.30       82.37      8.87 o 
  -8   7   1      379.49      376.83     13.98 o 
  -7   7   1      690.51      700.06     22.93 o 
  -6   7   1      440.29      388.14     14.06 o 
  -5   7   1      383.46      370.52     11.80 o 
  -3   7   1       60.40       64.49      5.37 o 
  -2   7   1       98.47      113.68      6.53 o 
   0   7   1       90.72       90.73      5.39 o 
   2   7   1      200.49      177.98     24.83 o 
   5   7   1      365.89      356.01     14.65 o 
   6   7   1      250.79      297.94     12.70 o 
   7   7   1      916.40      913.41     23.87 o 
   8   7   1      429.94      396.72     17.41 o 
   9   7   1      673.91      644.09     23.73 o 
  10   7   1       48.30       50.44      7.07 o 
  11   7   1      255.12      266.97     52.77 o 
  13   7   1      106.70      131.31     15.89 o 
  14   7   1       19.69       16.96      6.57 o 
  15   7   1       78.62       63.35     11.08 o 
  16   7   1      101.47      103.76     15.26 o 
 -16   8   1        7.16        0.46      6.55 o 
 -14   8   1        1.49       11.24     10.69 o 
 -13   8   1       87.18       91.25     14.86 o 
 -11   8   1      345.17      306.29     49.67 o 
  -8   8   1      209.90      198.41     11.42 o 
  -7   8   1       81.55      108.85     11.53 o 
  -6   8   1      188.80      158.85     11.59 o 
  -4   8   1      210.16      173.02      8.49 o 
  -3   8   1      392.58      355.59     12.20 o 
  -2   8   1      134.40      141.36      7.98 o 
  -1   8   1     1635.34     1603.40     32.51 o 
   0   8   1      531.90      505.77     14.16 o 
   5   8   1      517.42      502.42     17.00 o 
  13   8   1       63.73       58.98      9.81 o 
  14   8   1       36.72       32.80      8.06 o 
  15   8   1      156.70      174.96     21.65 o 
  16   8   1       56.16       62.83     12.96 o 
 -15   9   1      150.80      142.32     18.58 o 
 -14   9   1      165.58      204.73     22.49 o 
 -12   9   1       65.20       72.24     12.62 o 
 -11   9   1      483.13      447.02     62.09 o 
  -9   9   1       65.62       74.48      9.58 o 
  -8   9   1      198.07      191.39     23.93 o 
  -7   9   1      396.00      438.20     19.02 o 
  -6   9   1      231.33      211.97     24.83 o 
  -5   9   1      126.16      126.68     10.16 o 
  -3   9   1      250.78      254.59     20.96 o 
  -2   9   1       83.23       87.72      6.23 o 
   0   9   1       79.34       94.69      8.36 o 
   1   9   1      181.61      168.19     17.50 o 
   7   9   1      539.66      526.36     19.96 o 
  12   9   1        2.92        7.64     15.00 o 
  13   9   1      203.08      247.82     37.23 o 
  14   9   1      168.23      201.25     23.46 o 
  15   9   1       68.30       66.20     13.79 o 
 -14  10   1        1.63       10.35     17.59 o 
 -13  10   1        5.11       15.52     15.00 o 
 -12  10   1        0.17        1.56      7.08 o 
 -11  10   1       56.30       31.51      9.73 o 
 -10  10   1       42.22       51.91     10.50 o 
  -9  10   1      477.68      374.59     45.53 o 
  -7  10   1       52.59       63.32      7.81 o 
  -5  10   1       62.17       66.70      7.79 o 
  -4  10   1      306.63      220.41     32.08 o 
  -3  10   1      369.36      361.31     16.01 o 
  -1  10   1        3.92        7.61      2.72 o 
   0  10   1       16.42       14.65      3.37 o 
   1  10   1        5.79        7.59      2.77 o 
   2  10   1      136.93      139.14     10.12 o 
   3  10   1      528.49      504.95     18.76 o 
   4  10   1      138.26      127.97     10.13 o 
   6  10   1      460.15      482.69     20.68 o 
   9  10   1      252.04      251.00     17.56 o 
  10  10   1       11.79       12.14      5.18 o 
  11  10   1       17.21       29.31      7.45 o 
  12  10   1        6.09        5.61      6.49 o 
  13  10   1       46.89       39.69      9.57 o 
  14  10   1       39.51       64.36     12.11 o 
 -13  11   1       87.75      126.22     22.00 o 
 -12  11   1       77.53       73.11     13.48 o 
 -11  11   1      116.97      125.43     18.00 o 
 -10  11   1      157.83      186.87     21.77 o 
  -9  11   1       31.11       41.63     10.43 o 
  -7  11   1       68.99       85.58      9.73 o 
  -6  11   1      192.35      204.51     16.20 o 
  -2  11   1      380.09      361.51     17.73 o 
   0  11   1        2.70        3.14      2.69 o 
   1  11   1       69.92       81.89      8.98 o 
   2  11   1      317.89      301.01     15.82 o 
   7  11   1       44.76       59.63     10.08 o 
   9  11   1       32.76       42.21      8.39 o 
  10  11   1       40.47       43.46     18.63 o 
  12  11   1       78.84       80.56     17.92 o 
  13  11   1       28.47       38.67      9.43 o 
 -12  12   1        7.49       20.54      8.60 o 
  -9  12   1       23.08       24.15      9.75 o 
  -7  12   1       11.33        7.15      5.08 o 
  -5  12   1       13.51       11.02      4.00 o 
  -2  12   1      132.47      138.09     12.48 o 
   0  12   1     1182.81     1103.69     36.49 o 
   1  12   1      468.09      418.53     20.39 o 
   2  12   1      137.35      126.91     12.18 o 
   3  12   1      251.23      237.79     14.13 o 
   4  12   1      170.60      148.96     12.66 o 
   5  12   1        0.03        1.17      2.65 o 
   6  12   1      129.93      145.99     13.33 o 
   7  12   1        0.20        0.18      4.36 o 
   8  12   1       66.36       80.86     12.43 o 
   9  12   1       55.64       62.67     11.32 o 
  10  12   1       53.10       48.99     10.45 o 
  11  12   1       47.70       59.19     10.01 o 
  12  12   1       32.35       40.02      9.11 o 
 -11  13   1        4.41       19.72      8.28 o 
 -10  13   1        1.89        0.00      9.43 o 
  -9  13   1        9.50       14.89     10.50 o 
  -8  13   1        8.82       18.39     14.49 o 
  -7  13   1        0.00        4.39      4.31 o 
  -6  13   1       44.57       34.85      7.63 o 
  -4  13   1       83.27      101.62     13.44 o 
  -3  13   1        1.72        3.71      3.53 o 
  -2  13   1      108.42       89.07     12.26 o 
  -1  13   1      123.09      116.85     14.24 o 
   0  13   1      110.14       90.80     12.32 o 
   1  13   1       85.05       75.24     11.36 o 
   3  13   1        6.05        9.33      4.21 o 
   5  13   1       62.98       57.77     10.36 o 
   6  13   1       30.93       36.02      6.99 o 
   7  13   1       25.98       29.12      7.21 o 
   8  13   1        7.36       10.92      5.20 o 
   9  13   1        6.49       15.92      6.93 o 
  10  13   1       25.68       21.97      6.59 o 
  11  13   1        0.81        0.11      6.20 o 
  -9  14   1        4.06       11.04     12.06 o 
  -8  14   1        1.64       47.60     25.87 o 
  -7  14   1       18.48       20.29      6.82 o 
  -6  14   1       66.88       62.69      9.98 o 
  -4  14   1       34.95       46.73      9.86 o 
  -3  14   1      127.57      117.65     14.61 o 
  -1  14   1       54.17       71.40     26.90 o 
   0  14   1       10.68        9.55      3.92 o 
   1  14   1      156.06      152.13     17.04 o 
   2  14   1      450.60      411.17     24.26 o 
   3  14   1       70.91       70.98     11.68 o 
   4  14   1       66.30       87.35     12.76 o 
   5  14   1      272.10      272.96     26.61 o 
   6  14   1       49.45       62.97     10.43 o 
   7  14   1       29.09       44.23     11.68 o 
   8  14   1       42.83       50.25     12.00 o 
   9  14   1       22.39       21.55      7.51 o 
  -7  15   1       68.50      109.95     25.26 o 
  -6  15   1       53.61       44.26      9.73 o 
  -5  15   1       20.37       27.54      6.59 o 
  -4  15   1      141.62      152.13     18.38 o 
  -3  15   1       51.93       61.06     10.36 o 
  -2  15   1        7.91        9.99      4.68 o 
  -1  15   1       19.61        9.72      4.68 o 
   0  15   1       25.46       33.67      7.10 o 
   1  15   1       15.99       16.17      6.76 o 
   2  15   1        2.84        0.87      5.08 o 
   5  15   1       11.60        9.77      5.04 o 
   6  15   1        5.24       17.59     16.04 o 
   7  15   1        8.56       14.77      9.16 o 
  -4  16   1        2.24        6.43      5.09 o 
  -3  16   1        5.67        0.00      5.03 o 
  -2  16   1       29.41       36.74      7.17 o 
  -1  16   1        0.06        0.00      4.72 o 
   0  16   1        9.39        4.88      5.66 o 
   1  16   1       16.48        9.71      6.27 o 
   2  16   1        0.67        5.85      6.38 o 
   3  16   1       12.42       15.62      6.12 o 
   4  16   1        0.00        0.00      5.29 o 
 -18   0   2      228.99      211.79     27.36 o 
 -17   0   2       88.83      112.87     21.13 o 
 -16   0   2      134.81      134.79     23.70 o 
 -13   0   2       76.53       80.65     17.65 o 
 -12   0   2      632.11      579.48     61.05 o 
 -10   0   2       57.98       63.16      8.70 o 
  -8   0   2       55.91       53.62      7.73 o 
  -7   0   2     1377.98     1483.78     41.44 o 
  -2   0   2     1988.47     2480.25     54.70 o 
  -1   0   2   102182.76    97372.28   3492.57 o 
   0   0   2    21847.46    25352.19    563.82 o 
   2   0   2     3411.50     2938.65     61.85 o 
   7   0   2     1686.45     1601.33     37.94 o 
   8   0   2       60.35       65.27     10.80 o 
  10   0   2       99.93       90.00     13.70 o 
  11   0   2      280.70      276.92     21.10 o 
  12   0   2      625.76      555.92     33.27 o 
  13   0   2       48.41       48.50     10.83 o 
  14   0   2      249.62      236.15     24.00 o 
  15   0   2      256.27      268.98     25.85 o 
  16   0   2       51.58       54.79     14.40 o 
  17   0   2        0.13        9.31     14.49 o 
  18   0   2      138.93      151.41     23.31 o 
 -18   1   2       42.76       58.36     10.56 o 
 -17   1   2       22.93       32.85      7.72 o 
 -16   1   2        1.60        2.85      4.35 o 
 -15   1   2       23.28       22.62      6.05 o 
 -14   1   2      150.10      155.58     28.84 o 
 -13   1   2       92.81       98.69     13.55 o 
 -12   1   2      168.03      193.50     27.99 o 
 -10   1   2        0.22        0.00      1.80 o 
  -9   1   2       24.66       31.25      4.11 o 
  -8   1   2       50.75       54.65      5.28 o 
  -7   1   2     1286.31     1213.78     24.39 o 
  -3   1   2     4177.78     3865.37     58.07 o 
   0   1   2     2910.69     3190.05     44.30 o 
   3   1   2     2808.88     3447.86     60.32 o 
   6   1   2      302.51      153.15     19.66 o 
   7   1   2     1073.43     1211.47     22.68 o 
  10   1   2        3.56        0.00      2.31 o 
  15   1   2       22.19        9.85      4.99 o 
  16   1   2       11.44       17.58      5.46 o 
  17   1   2       79.26       80.04     13.05 o 
 -17   2   2       37.41       28.00      7.17 o 
 -16   2   2       71.72       79.16     13.29 o 
 -15   2   2       45.62       39.30      9.56 o 
 -14   2   2       54.51       59.99      9.89 o 
 -12   2   2        3.05        6.28      3.20 o 
  -9   2   2      349.95      336.00     12.33 o 
  -3   2   2      704.32      631.24     15.06 o 
   0   2   2     1478.15     1486.02     24.59 o 
   3   2   2      525.57      522.23     13.58 o 
   7   2   2      254.25      293.03      9.43 o 
  11   2   2       48.20       42.48      6.69 o 
  12   2   2       21.17       19.01      4.46 o 
  14   2   2        4.69        7.56      4.36 o 
  15   2   2        0.30        3.87      4.63 o 
  16   2   2      151.49      140.18     17.57 o 
  17   2   2       39.49       46.77      8.79 o 
 -17   3   2        6.77       13.36      5.38 o 
 -15   3   2      191.66      251.56     36.82 o 
 -14   3   2       22.49       26.04      6.42 o 
 -10   3   2     1086.00     1022.91     26.79 o 
  -9   3   2      828.61      756.36     21.80 o 
  -6   3   2      737.99      659.01     16.03 o 
  -1   3   2      514.50      488.54     11.83 o 
   0   3   2     3367.80     3590.82     54.01 o 
   5   3   2      282.73      277.80      9.49 o 
   6   3   2      512.70      596.13     15.71 o 
  12   3   2      161.71      173.75     13.85 o 
  13   3   2      584.27      551.51     28.42 o 
  14   3   2       33.72       38.84      7.92 o 
  16   3   2      133.57      136.34     17.77 o 
  17   3   2       24.24       19.79      7.38 o 
 -17   4   2        0.65        0.00      5.12 o 
 -16   4   2        0.46        2.23      6.92 o 
 -15   4   2       36.63       47.09      9.39 o 
 -13   4   2      144.54      160.04     13.54 o 
 -12   4   2       71.67       78.60     10.21 o 
 -11   4   2       54.99       61.25      7.86 o 
  -6   4   2       72.00       82.04     15.16 o 
  -5   4   2      541.70      571.03     14.96 o 
  -3   4   2      135.11      134.97     13.78 o 
  -2   4   2      573.46      553.07     13.26 o 
   0   4   2      220.64      196.71      8.19 o 
   1   4   2       84.01       83.37      5.42 o 
   6   4   2       11.84       23.55      3.16 o 
  11   4   2      164.67      156.97     20.17 o 
  12   4   2       89.37      104.05     13.51 o 
  13   4   2      122.11      143.45     17.06 o 
  14   4   2       82.20       72.89     11.24 o 
  15   4   2       94.35      100.09     14.31 o 
  16   4   2       41.66       44.68      9.48 o 
  17   4   2       13.42       11.76      7.11 o 
 -17   5   2       16.48       21.24      9.87 o 
 -16   5   2       12.59       14.29      6.97 o 
 -15   5   2       13.25       14.10      4.95 o 
 -14   5   2       27.80       31.86      7.05 o 
 -13   5   2       27.24       24.62      5.64 o 
 -12   5   2      166.42      163.53     14.24 o 
 -11   5   2      146.97      143.84     11.30 o 
 -10   5   2       45.69       49.03      7.08 o 
  -8   5   2       56.30       73.72      6.45 o 
  -6   5   2      691.69      743.43     18.85 o 
  -4   5   2       88.81      118.14      6.38 o 
  -3   5   2       16.11       15.19      2.36 o 
  -1   5   2      106.26      116.83     11.74 o 
   0   5   2      139.05      153.24      7.74 o 
   3   5   2       37.30       42.68      5.82 o 
   6   5   2      651.68      736.24     20.35 o 
  10   5   2       71.73       85.28     11.53 o 
  11   5   2       72.69       85.45     17.26 o 
  12   5   2      174.65      180.25     17.87 o 
  13   5   2       33.82       29.76      7.44 o 
  14   5   2       21.52       23.54      7.32 o 
  15   5   2       12.54       12.05      5.79 o 
  16   5   2        0.29        0.00      5.59 o 
  17   5   2        1.20        0.83      6.71 o 
 -16   6   2       20.87       24.25      8.41 o 
 -15   6   2       11.05        3.18      6.52 o 
 -14   6   2       16.38       16.66      5.96 o 
 -11   6   2       49.15       52.81      7.66 o 
  -6   6   2      589.68      590.71     16.86 o 
  -4   6   2      475.88      481.17     13.97 o 
  -1   6   2       39.30       27.28      4.30 o 
   0   6   2      183.40      223.05      8.78 o 
   1   6   2       15.85       12.57      2.89 o 
   3   6   2     1286.13     1317.86     39.80 o 
   8   6   2      246.92      210.84     28.84 o 
  10   6   2      182.77      184.62     18.64 o 
  11   6   2      171.00      155.98     25.46 o 
  12   6   2      124.39      128.82     14.78 o 
  13   6   2      246.57      262.81     18.97 o 
  14   6   2      111.68       85.21     12.46 o 
  15   6   2       28.27       28.49      7.25 o 
  16   6   2       67.84       69.34     11.39 o 
 -16   7   2      115.43      126.63     19.74 o 
 -15   7   2      165.95      189.70     24.36 o 
 -14   7   2      236.39      232.46     22.09 o 
 -13   7   2      183.00      154.86     29.89 o 
 -12   7   2        0.44        0.00      4.05 o 
 -11   7   2       41.00       40.91      6.67 o 
  -7   7   2      140.74      141.98      8.49 o 
  -6   7   2       62.32       58.37      5.90 o 
  -5   7   2      793.68      708.22     19.40 o 
  -4   7   2     1024.63     1039.77     22.81 o 
  -3   7   2      311.04      283.53     39.32 o 
  -2   7   2     1140.27      707.79     51.74 o 
   0   7   2      124.01      122.60      6.83 o 
   6   7   2      163.97      146.69     16.19 o 
  10   7   2      385.34      384.86     25.91 o 
  11   7   2        2.69        4.31      5.73 o 
  12   7   2       14.05        9.87      9.85 o 
  13   7   2       88.02       88.73     15.02 o 
  15   7   2       23.97       34.15     21.73 o 
 -14   8   2       12.44       19.00      7.37 o 
 -13   8   2       29.95       32.37      7.53 o 
 -12   8   2       42.72       52.83      8.91 o 
 -11   8   2      114.51      117.92     13.28 o 
  -8   8   2      296.00      281.20     19.98 o 
  -7   8   2      131.01      125.01      8.69 o 
  -6   8   2        2.60        6.67      2.32 o 
  -4   8   2      104.63      100.19      8.10 o 
  -3   8   2        1.97        2.48      3.06 o 
  -2   8   2       16.71       16.45      3.48 o 
  -1   8   2      284.64      306.93     11.90 o 
   0   8   2      167.74      187.41     11.07 o 
   2   8   2       29.07       33.83      5.22 o 
   3   8   2       23.30       15.98      3.76 o 
   4   8   2       72.58       86.88      9.16 o 
   5   8   2       37.78       52.40     14.88 o 
   6   8   2       14.11       14.09      3.76 o 
   9   8   2      274.87      272.15     36.58 o 
  10   8   2      147.44      151.74     19.83 o 
  11   8   2       53.77       68.59     19.87 o 
  12   8   2       31.46       33.35      8.11 o 
  13   8   2        0.00        0.00      4.84 o 
  14   8   2        0.33       17.14      8.54 o 
  15   8   2       83.91      134.80     21.12 o 
 -15   9   2       76.80       88.77     38.80 o 
 -14   9   2      244.08      242.59     40.22 o 
 -13   9   2       90.72       95.89     17.75 o 
 -12   9   2       42.52       42.71     10.59 o 
 -11   9   2       17.72       12.42     13.45 o 
 -10   9   2       10.77       20.77      7.37 o 
  -9   9   2       28.19       27.00      7.37 o 
  -8   9   2       15.16       19.66     17.59 o 
  -7   9   2      459.42      455.76     21.31 o 
  -6   9   2        8.65       11.54      3.09 o 
  -5   9   2      223.73      197.74     28.56 o 
   0   9   2      717.85      701.06     23.87 o 
   3   9   2      134.68      126.83     13.50 o 
   6   9   2       30.32       21.59      7.37 o 
   7   9   2      503.55      472.78     25.36 o 
   8   9   2       69.78       69.08     10.61 o 
   9   9   2       13.17       13.29      4.59 o 
  10   9   2       47.08       54.73      9.64 o 
  11   9   2       59.16       68.49     14.10 o 
  12   9   2       17.89       20.74      7.40 o 
  13   9   2       49.80       42.98     10.44 o 
 -11  10   2      223.77      216.13     22.40 o 
 -10  10   2        1.86        0.00      4.95 o 
  -9  10   2        0.02        0.80      4.55 o 
  -8  10   2       49.54       54.50      8.37 o 
  -7  10   2      598.58      563.51     24.07 o 
  -2  10   2      336.10      310.44     15.86 o 
  -1  10   2      329.81      346.52     16.67 o 
   0  10   2      390.98      379.68     17.77 o 
   4  10   2      560.67      482.21     54.84 o 
   6  10   2      395.17      368.12     36.08 o 
   7  10   2      431.09      422.40     26.01 o 
   8  10   2       28.96       21.13      6.09 o 
   9  10   2        0.65        6.69      4.46 o 
  10  10   2        5.07       12.95      4.67 o 
  12  10   2       67.75       70.96     13.76 o 
  13  10   2       72.01       79.24     13.79 o 
  14  10   2      198.07      222.77     26.47 o 
 -13  11   2        7.13       17.59      9.97 o 
 -11  11   2        0.92        0.19      6.06 o 
 -10  11   2        8.71       11.77      7.33 o 
  -9  11   2        0.01        1.99      5.67 o 
  -8  11   2      181.22      166.34     13.84 o 
  -7  11   2       93.11       88.90     13.05 o 
  -4  11   2        6.69        5.48      4.42 o 
  -2  11   2        0.24       10.35     11.38 o 
   0  11   2      145.20      149.53     12.55 o 
   2  11   2       55.43       49.77      7.41 o 
   4  11   2        2.42        4.58      3.17 o 
   6  11   2      664.42      597.13     24.54 o 
   7  11   2      226.01      173.41     17.58 o 
   9  11   2       13.83       18.31      5.66 o 
  10  11   2        8.77       15.73      5.82 o 
  11  11   2       16.62       16.79      7.96 o 
  12  11   2       51.59       71.80     13.62 o 
  13  11   2       44.05       58.48     12.09 o 
 -12  12   2       13.82       20.58      8.09 o 
  -8  12   2       37.96       46.67      9.24 o 
  -7  12   2      262.44      225.76     36.82 o 
  -6  12   2      195.09      184.36     25.68 o 
  -5  12   2      113.76      135.69     15.96 o 
  -4  12   2        8.53        7.22      3.80 o 
  -2  12   2       10.36       10.45      3.99 o 
   0  12   2       25.42       27.57      6.26 o 
   2  12   2       37.48       33.44      6.06 o 
   3  12   2      619.60      576.21     23.83 o 
   4  12   2       10.72       16.67      4.68 o 
   5  12   2       80.64       70.78      9.51 o 
   6  12   2       76.04       88.94     10.94 o 
   7  12   2      116.47      104.32     15.05 o 
   8  12   2       83.22      102.22     14.12 o 
   9  12   2       86.17       86.31     13.03 o 
  10  12   2      132.38      145.34     16.96 o 
  11  12   2      172.20      169.94     22.82 o 
  12  12   2        3.05       20.08      7.96 o 
 -10  13   2      134.20      118.21     20.28 o 
  -9  13   2      299.70      305.69     41.97 o 
  -8  13   2      159.79      185.23     33.66 o 
  -7  13   2      159.34      139.02     15.41 o 
  -6  13   2      100.12      103.49     14.19 o 
  -4  13   2      233.60      215.32     25.96 o 
  -3  13   2      255.93      246.70     25.92 o 
  -2  13   2        1.88        0.79      3.03 o 
  -1  13   2        9.87       12.10      3.86 o 
   0  13   2      106.35      102.13     12.41 o 
   1  13   2       30.38       34.13      6.72 o 
   2  13   2        0.96        0.00      2.99 o 
   4  13   2       11.87       46.56     18.63 o 
   5  13   2      200.02      194.71     15.87 o 
   7  13   2       23.52       27.35     13.26 o 
  10  13   2       46.79       53.53     10.09 o 
  -9  14   2       18.17        3.94     10.50 o 
  -7  14   2       30.62       17.53     10.02 o 
  -6  14   2        2.84       16.83      5.54 o 
  -3  14   2        1.16        2.54      4.78 o 
  -2  14   2       12.34       11.93      7.62 o 
  -1  14   2       18.79       17.85      4.99 o 
   0  14   2        3.87        0.00      3.48 o 
   1  14   2       10.81        8.36      4.02 o 
   2  14   2       23.43       21.36      6.35 o 
   3  14   2        0.70        0.00      4.02 o 
   4  14   2       39.95       31.49      7.00 o 
   5  14   2      161.38      138.73     15.45 o 
   6  14   2        0.98        0.00      5.46 o 
   7  14   2       17.61       17.42      7.57 o 
   8  14   2       51.64       57.63     11.08 o 
  -6  15   2        0.00        4.79      5.23 o 
  -5  15   2        1.12        4.35      5.26 o 
  -4  15   2        1.64       35.18     15.52 o 
  -2  15   2        7.34       14.21      7.29 o 
  -1  15   2        0.57        0.00      3.71 o 
   0  15   2        0.30        0.00      9.11 o 
   1  15   2       32.77       24.15      6.23 o 
   2  15   2       24.17       34.81      8.05 o 
   3  15   2      105.04      104.01     14.40 o 
   4  15   2       88.78       95.03     14.33 o 
   5  15   2        2.16        5.83      6.12 o 
   6  15   2        0.21        0.00      8.56 o 
  -1  16   2      134.86      125.99     16.71 o 
   0  16   2       33.77       32.66      9.22 o 
   1  16   2       28.67       32.66      9.86 o 
   2  16   2       65.66       71.09     12.21 o 
 -17   1   3       23.17       34.47      7.48 o 
 -16   1   3        7.27       12.36      5.87 o 
 -15   1   3       61.48       82.74     12.34 o 
 -14   1   3       97.18       99.73     13.44 o 
 -11   1   3      222.63      197.78     14.01 o 
  -8   1   3       42.39       33.72      5.50 o 
  -6   1   3     1690.57     1615.64     33.88 o 
  -5   1   3     2386.20     2205.62     39.49 o 
  -2   1   3       15.14       21.93      3.51 o 
  -1   1   3     2518.49     2130.90     35.69 o 
   0   1   3      297.96      293.87     11.16 o 
   1   1   3     1588.16     1797.76     34.54 o 
   2   1   3       12.03       13.20      2.50 o 
   4   1   3      336.51      304.60     12.26 o 
   5   1   3     1938.34     2074.15     41.22 o 
   6   1   3     1659.99     1699.15     32.38 o 
   8   1   3       60.90       72.37      8.26 o 
   9   1   3      177.76      185.91     12.28 o 
  11   1   3      261.51      213.42     14.26 o 
  12   1   3       87.95       84.59     10.74 o 
  14   1   3       81.74       83.36     11.02 o 
  15   1   3       12.38       11.48      7.45 o 
  16   1   3        0.89        1.53      5.16 o 
  17   1   3       22.72       18.68      6.70 o 
 -17   2   3       32.90       39.49      8.50 o 
 -16   2   3       73.12      115.90     35.18 o 
 -15   2   3      120.42      127.13     16.84 o 
 -11   2   3      102.11      101.02     11.89 o 
  -7   2   3      144.69      144.78     17.17 o 
  -5   2   3     1188.59     1252.99     32.44 o 
  -2   2   3        0.05        0.00      1.44 o 
  -1   2   3      442.80      455.74     13.09 o 
   0   2   3      340.04      334.58     11.20 o 
   1   2   3      696.48      524.72     22.37 o 
   2   2   3       17.31       14.30      3.60 o 
   3   2   3     1020.25      990.97     29.97 o 
   4   2   3      372.01      354.57     12.53 o 
   5   2   3     1523.17     1448.53     28.13 o 
   6   2   3      544.74      553.36     16.43 o 
   9   2   3       91.05       75.23      8.69 o 
  11   2   3      144.68      152.49     14.79 o 
  12   2   3      220.18      222.29     17.23 o 
  13   2   3      655.91      598.18     29.76 o 
  15   2   3      165.54      173.33     18.36 o 
  16   2   3      163.90      188.84     20.31 o 
  17   2   3       89.92       81.59     12.72 o 
 -17   3   3        4.49        3.78      6.08 o 
 -16   3   3      166.48      164.26     22.93 o 
 -15   3   3      332.09      291.81     57.95 o 
 -14   3   3       22.38       19.14      5.69 o 
 -13   3   3      140.81      149.02     16.81 o 
 -11   3   3      161.82      155.21     13.86 o 
  -8   3   3      127.83      138.90      9.57 o 
  -7   3   3       51.88       59.16      8.35 o 
  -5   3   3       75.11       74.31      6.84 o 
  -4   3   3       26.44       25.78      4.07 o 
  -3   3   3      246.09      207.81     38.80 o 
  -2   3   3       34.56       37.50      3.68 o 
  -1   3   3     1220.32     1184.85     25.01 o 
   0   3   3        5.46        7.16      2.12 o 
   2   3   3       88.08      107.89     13.97 o 
   3   3   3      151.44      150.55      7.65 o 
   4   3   3       90.30       72.35     14.65 o 
   5   3   3       77.17       73.04      5.88 o 
   7   3   3       96.65      103.19      6.86 o 
   9   3   3       62.48       73.10      8.89 o 
  10   3   3      120.17      124.28     13.53 o 
  11   3   3       79.76       97.93     21.05 o 
  13   3   3      246.37      204.19     18.10 o 
  14   3   3        6.57        6.82      5.69 o 
  16   3   3       69.19       89.29     14.32 o 
  17   3   3        0.03        0.00      6.28 o 
 -17   4   3       10.80       12.10      6.04 o 
 -16   4   3       96.83       89.34     16.71 o 
 -15   4   3      226.94      236.06     24.64 o 
 -14   4   3       10.43        7.39      4.93 o 
 -13   4   3      224.05      214.36     17.19 o 
 -12   4   3       63.92       70.18     11.03 o 
  -9   4   3       84.05       85.41      8.51 o 
  -8   4   3      117.89      111.72      9.14 o 
  -6   4   3        2.22        2.90      1.84 o 
  -2   4   3       10.74       12.26      2.22 o 
  -1   4   3      103.92      104.90      6.99 o 
   0   4   3     3099.63     3308.90     55.47 o 
   2   4   3       24.38       16.25      2.95 o 
   3   4   3      571.65      612.29     15.90 o 
   6   4   3        1.75        2.11      1.61 o 
   9   4   3       91.19       82.61     11.02 o 
  11   4   3      354.59      325.95     45.53 o 
  12   4   3       32.37       37.10      8.17 o 
  14   4   3        8.92       15.41      5.80 o 
  16   4   3        9.57       19.45      8.63 o 
 -16   5   3       14.47       16.78      6.49 o 
 -15   5   3       74.58       72.96     12.33 o 
 -14   5   3       23.45       25.91      7.02 o 
 -12   5   3      237.36      252.04     17.11 o 
 -10   5   3      235.49      223.11     12.52 o 
  -8   5   3        1.05        2.19      2.41 o 
  -5   5   3      450.18      494.69     17.96 o 
  -4   5   3     1511.59     1586.21     34.46 o 
  -2   5   3     1240.98     1250.94     29.68 o 
  -1   5   3      958.22      951.50     24.07 o 
   0   5   3      233.40      210.20      9.94 o 
   4   5   3     1556.87     1601.30     36.54 o 
   5   5   3      630.57      621.93     18.43 o 
   7   5   3      148.55      138.11     10.43 o 
   8   5   3        1.76        2.33      2.35 o 
  12   5   3      269.19      300.86     20.02 o 
  13   5   3      161.12      161.46     20.89 o 
  14   5   3       45.81       37.05      9.71 o 
  15   5   3       12.18       22.11      7.71 o 
  16   5   3        5.98       10.16      7.71 o 
 -16   6   3        8.84       13.83      7.76 o 
 -15   6   3        4.51        8.75      6.97 o 
 -14   6   3       25.75       38.21      7.34 o 
 -13   6   3        3.51        8.44      4.94 o 
 -12   6   3       39.39       41.84      7.81 o 
 -11   6   3       37.17       32.00      6.39 o 
  -9   6   3       30.59       38.93      6.51 o 
  -6   6   3      607.18      640.47     22.96 o 
  -5   6   3      495.71      525.39     20.18 o 
   0   6   3      181.35      188.47      9.61 o 
   4   6   3      213.38      217.48     12.76 o 
   5   6   3      557.75      569.16     21.34 o 
   8   6   3      267.79      239.03     48.63 o 
   9   6   3       37.57       32.76      6.63 o 
  10   6   3      253.49      226.50     31.97 o 
  11   6   3        2.15        6.70      7.66 o 
  12   6   3       20.43       22.15      7.47 o 
  13   6   3        0.21        0.00      4.73 o 
  14   6   3        0.11       13.00      7.15 o 
  15   6   3        1.84        7.28      6.94 o 
  16   6   3        0.04        0.00      9.02 o 
 -15   7   3       43.98       51.34     14.14 o 
 -14   7   3       65.63       77.84     17.60 o 
 -12   7   3        0.50        0.52      4.63 o 
 -11   7   3       57.73       72.64     10.66 o 
 -10   7   3      115.69      129.62     14.33 o 
  -9   7   3       54.12       61.39      8.26 o 
  -8   7   3      307.25      295.36     15.83 o 
  -7   7   3      201.90      203.98     12.92 o 
  -5   7   3       19.26       28.43      5.30 o 
  -4   7   3       10.94       13.21      3.42 o 
  -1   7   3      252.68      286.32     12.37 o 
   0   7   3      249.26      251.24     13.89 o 
   2   7   3      362.99      376.89     17.80 o 
   3   7   3      431.85      424.79     18.57 o 
   4   7   3       28.27       38.59      6.34 o 
   5   7   3        9.54       13.33      3.21 o 
   9   7   3       26.73       28.18      6.14 o 
  10   7   3      235.76      233.82     23.89 o 
  12   7   3        4.99        9.79      6.31 o 
  14   7   3        2.16        5.33      6.36 o 
  15   7   3       10.66        3.50      7.56 o 
 -14   8   3      266.85      260.28     33.01 o 
 -10   8   3      106.98      116.05     13.89 o 
  -6   8   3       63.49       68.73      8.59 o 
  -5   8   3       21.29       21.38      4.14 o 
  -4   8   3      256.84      264.07     13.87 o 
  -3   8   3       29.05       27.35      4.15 o 
  -1   8   3      260.68      265.16     14.55 o 
   0   8   3        1.34        0.00      2.29 o 
   3   8   3       93.31       95.36     12.37 o 
   5   8   3       11.78       10.89      3.76 o 
   7   8   3      247.25      256.53     31.36 o 
   9   8   3      365.84      375.67     23.59 o 
  10   8   3      107.00      115.92     17.73 o 
  11   8   3      105.85      119.45     18.45 o 
  12   8   3       57.82       78.91     14.21 o 
  13   8   3       90.15       93.16     15.72 o 
  14   8   3      293.64      289.51     27.27 o 
 -13   9   3       17.91       23.80     18.63 o 
 -12   9   3      118.14      134.08     18.52 o 
 -11   9   3       33.37       31.51      9.34 o 
 -10   9   3       72.44       94.91     14.55 o 
  -8   9   3      172.63      188.44     13.83 o 
  -7   9   3      427.09      440.82     64.16 o 
  -6   9   3        0.03        1.03      7.32 o 
  -1   9   3      215.83      194.27     26.39 o 
   0   9   3      207.41      195.46     13.91 o 
   2   9   3       89.36       95.38     10.96 o 
   3   9   3      250.36      236.54     18.26 o 
   5   9   3      190.78      193.16     14.15 o 
   6   9   3       59.54       68.34     10.09 o 
   8   9   3      215.89      195.88     16.81 o 
   9   9   3      238.38      211.57     17.00 o 
  10   9   3        1.08       22.77     17.59 o 
  11   9   3       35.88       52.43     10.57 o 
  12   9   3       35.36       38.86      9.93 o 
  13   9   3       67.78       79.28     13.99 o 
  14   9   3       63.97       76.75     15.69 o 
 -13  10   3        9.28       18.69     11.10 o 
 -12  10   3       68.77       74.27     14.04 o 
 -11  10   3        3.37        5.24      6.16 o 
 -10  10   3       57.02       64.50     12.51 o 
  -9  10   3        7.11        7.79      5.22 o 
  -8  10   3        5.71       17.28     10.90 o 
  -7  10   3        9.62       25.87     17.59 o 
  -6  10   3       16.70       17.75      4.82 o 
  -5  10   3       20.52       22.16      6.07 o 
  -4  10   3      107.81      115.73     13.70 o 
  -3  10   3      111.39      119.67     13.99 o 
  -1  10   3       33.46       42.29      7.83 o 
   0  10   3        1.64        2.61      2.75 o 
   1  10   3      155.91      144.38     17.96 o 
   2  10   3       89.62      103.77     11.65 o 
   3  10   3       71.91       78.74     10.11 o 
   5  10   3       36.84       46.99      7.81 o 
   6  10   3       21.59       27.38      5.19 o 
   7  10   3      150.90      136.24     14.07 o 
   8  10   3       86.69      100.92     14.37 o 
   9  10   3       13.02       16.21      5.94 o 
  10  10   3       32.89       32.23     10.97 o 
  11  10   3        6.94        8.56      6.99 o 
  12  10   3       44.18       60.18     12.37 o 
  13  10   3        4.01       14.43     15.38 o 
 -12  11   3       44.95       50.54     11.55 o 
 -11  11   3       62.81       84.78     14.08 o 
 -10  11   3       23.14       39.06     12.08 o 
  -9  11   3      286.30      331.59     45.82 o 
  -8  11   3      314.72      345.62     67.26 o 
  -7  11   3       62.83       71.27     11.93 o 
  -6  11   3      585.41      516.35     67.26 o 
  -5  11   3        5.60       12.65      5.45 o 
  -2  11   3      308.21      358.41     24.23 o 
   0  11   3        9.24        6.96      3.67 o 
   1  11   3      546.95      447.50     37.96 o 
   2  11   3      496.88      496.74     22.39 o 
   3  11   3      103.45      124.50     13.15 o 
   4  11   3      153.25      158.87     14.21 o 
   5  11   3        7.73        8.59      4.32 o 
   7  11   3       84.59       83.13     11.57 o 
  10  11   3       49.66       61.67     14.20 o 
  11  11   3        5.06        9.17     12.66 o 
  12  11   3       22.85       21.44      9.25 o 
 -11  12   3        0.19        0.00      9.15 o 
 -10  12   3       24.87       20.69     10.80 o 
  -9  12   3        1.18       13.34      9.71 o 
  -8  12   3       43.32       35.48      8.00 o 
  -7  12   3       63.15       64.02     11.32 o 
  -6  12   3       38.08       37.16      9.13 o 
  -5  12   3      103.51      113.30     19.55 o 
  -4  12   3      193.82      178.19     31.36 o 
  -2  12   3      206.97      187.69     25.12 o 
  -1  12   3      474.70      415.98     52.77 o 
   0  12   3      112.87      148.22     14.00 o 
   3  12   3      217.64      192.17     15.71 o 
   5  12   3       10.60       18.88      4.72 o 
   6  12   3       46.72       45.66      8.81 o 
   7  12   3       14.60       34.26     14.49 o 
   8  12   3       20.76       23.36      8.66 o 
   9  12   3       61.31       62.69     11.28 o 
  10  12   3       38.93       52.01     14.03 o 
  11  12   3        2.71       13.71      8.36 o 
  -9  13   3       63.29       68.49     15.75 o 
  -8  13   3        5.05        3.00      8.66 o 
  -7  13   3        3.84        4.85      4.91 o 
  -6  13   3        2.23        1.86      4.90 o 
  -4  13   3       13.07       23.23      8.68 o 
  -3  13   3       98.21      110.14     20.08 o 
  -2  13   3       41.99       38.59      9.04 o 
  -1  13   3       57.51       46.48      9.76 o 
   0  13   3       16.57       19.55      5.83 o 
   1  13   3       47.47       47.68      8.62 o 
   2  13   3        1.22        0.87      4.50 o 
   3  13   3       11.31       14.07      4.79 o 
   4  13   3        0.52        4.13      3.80 o 
   5  13   3       74.18       83.04     11.17 o 
   6  13   3        0.16        7.87      5.32 o 
   7  13   3        0.12        2.35      5.05 o 
   8  13   3       38.43       51.28     10.51 o 
   9  13   3       24.92       35.45      8.53 o 
  -7  14   3       11.44        7.53      5.69 o 
  -6  14   3        4.69        6.49      6.16 o 
  -3  14   3        5.42        5.40      5.13 o 
   0  14   3        6.92       17.83      5.82 o 
   1  14   3      214.12      192.78     17.12 o 
   2  14   3       72.71       91.35     12.80 o 
   3  14   3       15.58       22.47      6.13 o 
   4  14   3      119.86      118.92     14.64 o 
   5  14   3      122.15      124.94     14.21 o 
   6  14   3        7.22       12.18      5.98 o 
   7  14   3       36.37       42.34      9.23 o 
  -4  15   3      134.38      166.66     25.83 o 
  -3  15   3        0.28       16.56     19.66 o 
  -2  15   3       17.52       13.49      8.81 o 
  -1  15   3      127.57      127.05     17.15 o 
   0  15   3       37.76       38.73      8.34 o 
   2  15   3       34.95       22.63      6.57 o 
   3  15   3       41.14       46.81      8.94 o 
 -16   0   4      156.61      204.62     79.16 o 
 -15   0   4       79.48       94.87     18.25 o 
 -14   0   4      243.30      234.89     48.63 o 
 -11   0   4      521.92      500.85     30.98 o 
 -10   0   4       84.78       61.79     12.13 o 
  -9   0   4       77.34       82.30     14.15 o 
  -8   0   4      116.51      112.59     16.13 o 
  -5   0   4       26.08       24.38      6.89 o 
  -1   0   4     1571.08     1651.76     45.97 o 
   0   0   4       22.79       18.65      4.89 o 
   3   0   4      739.23      721.24     28.42 o 
   5   0   4       52.20       61.02     10.74 o 
   6   0   4      348.52      328.02     44.50 o 
   7   0   4       35.51       37.51      7.09 o 
   8   0   4       32.60       48.57     11.97 o 
   9   0   4       22.16       29.52      7.61 o 
  10   0   4       22.07       28.53      7.64 o 
  12   0   4       95.78       97.73     16.82 o 
  13   0   4       92.91       98.77     17.74 o 
  14   0   4      114.30      119.84     19.87 o 
  15   0   4       95.01       95.25     22.88 o 
 -16   1   4        0.70        1.87      5.71 o 
 -15   1   4        0.59        0.00      4.94 o 
 -14   1   4        1.49        0.00      4.37 o 
 -13   1   4       40.65       42.03     12.18 o 
 -12   1   4      212.32      177.97     28.90 o 
 -11   1   4       41.30       32.30      6.60 o 
 -10   1   4      200.06      187.20     22.17 o 
  -9   1   4        0.09        2.71      2.87 o 
  -8   1   4      187.72      167.20     24.88 o 
  -4   1   4      194.71      154.79     19.27 o 
  -3   1   4      497.69      447.22     17.50 o 
   0   1   4     6463.32     6592.50     89.85 o 
   1   1   4     1365.91     1419.27     47.72 o 
   3   1   4      333.25      341.80     13.38 o 
   5   1   4      407.99      418.80     21.23 o 
   6   1   4      140.29      155.63     11.54 o 
   7   1   4      724.24      692.71     20.52 o 
   8   1   4       65.78       71.94      9.51 o 
   9   1   4        5.52       10.35      3.30 o 
  10   1   4       88.29       92.41     11.11 o 
  11   1   4       36.06       37.13      7.06 o 
  13   1   4       74.00       72.70     12.03 o 
  14   1   4        4.66        4.35      5.20 o 
  15   1   4        0.52        5.74      5.21 o 
  16   1   4        1.66        5.00      6.24 o 
 -15   2   4        6.72        8.09      5.32 o 
 -14   2   4       11.20       21.04      6.27 o 
 -13   2   4        1.12        8.97      6.21 o 
 -11   2   4        1.32        6.05      3.70 o 
 -10   2   4       50.36       46.25      7.34 o 
  -9   2   4      137.74      124.03     12.26 o 
  -8   2   4      145.18      124.76     12.41 o 
  -7   2   4      100.54      102.73     11.22 o 
  -6   2   4       99.17       82.57      9.52 o 
   0   2   4     1113.35     1100.14     26.55 o 
   2   2   4      458.39      454.39     16.48 o 
   6   2   4       24.27       23.08      4.11 o 
   7   2   4       46.24       55.34      6.09 o 
   8   2   4      194.07      205.12     17.55 o 
   9   2   4       49.21       54.53      8.33 o 
  10   2   4        0.86       12.42     13.45 o 
  11   2   4       85.40       72.99     12.98 o 
  12   2   4       82.24       79.23     12.25 o 
  13   2   4       24.41       29.00      7.39 o 
  14   2   4        6.84        9.89      5.92 o 
  15   2   4       20.95       18.20      6.98 o 
  16   2   4       72.18       67.67     11.89 o 
 -16   3   4       34.87       36.14     10.46 o 
 -15   3   4        5.80        8.03      5.82 o 
 -13   3   4       88.28       92.74     14.17 o 
 -12   3   4      330.85      323.92     20.20 o 
 -10   3   4      273.20      259.34     14.94 o 
  -9   3   4      403.16      407.53     19.86 o 
  -8   3   4      281.02      264.90     41.39 o 
  -6   3   4      125.14      107.21     10.92 o 
  -3   3   4      138.70      120.83      8.92 o 
  -1   3   4     1430.08     1296.58     29.49 o 
   0   3   4       56.61       53.77      5.45 o 
   3   3   4      204.24      198.35     18.03 o 
   4   3   4      260.41      229.94     10.45 o 
   5   3   4       77.18       71.28      6.90 o 
   6   3   4      160.85      142.89      8.38 o 
  10   3   4      148.28      174.19     16.61 o 
  14   3   4      105.66       89.75     18.19 o 
  15   3   4       20.92        6.78      7.62 o 
  16   3   4       14.30       20.32      8.65 o 
 -16   4   4       23.25       17.01      6.85 o 
 -15   4   4      289.03      312.32     28.48 o 
 -14   4   4      107.49       96.56     13.99 o 
 -13   4   4        7.07       10.87      5.06 o 
 -12   4   4       16.96       15.74      5.50 o 
 -11   4   4        8.94       11.87      3.92 o 
 -10   4   4      227.75      233.81     17.34 o 
  -9   4   4      440.35      424.47     20.04 o 
  -7   4   4      185.48      194.44     15.01 o 
  -6   4   4      132.82      123.04      9.87 o 
  -4   4   4        0.02        0.00      2.09 o 
  -2   4   4       61.38       67.57      9.08 o 
  -1   4   4      126.34      122.98      8.91 o 
   0   4   4      140.41      147.59      9.50 o 
   1   4   4      162.26      156.77      9.77 o 
   2   4   4        8.04        8.21      3.43 o 
   3   4   4       61.17       65.88      7.47 o 
   4   4   4       12.14       15.99      3.32 o 
   5   4   4      100.85       82.86     13.09 o 
   7   4   4      120.53      116.23     11.86 o 
  11   4   4       19.44       14.22      6.54 o 
  12   4   4        9.29       22.14      7.37 o 
  13   4   4       66.74       68.76     13.11 o 
  14   4   4      162.28      152.70     21.34 o 
 -15   5   4        0.08        0.00      5.62 o 
 -14   5   4        2.95        4.22      8.27 o 
 -13   5   4       36.34       34.49      8.37 o 
 -12   5   4       50.11       46.31      9.61 o 
 -11   5   4        5.06       12.42     16.56 o 
  -9   5   4       15.91       19.22      5.57 o 
  -6   5   4      281.34      265.80     15.01 o 
  -5   5   4       36.90       32.22      5.81 o 
  -4   5   4        0.67        2.86      2.65 o 
  -3   5   4      200.08      199.49     12.91 o 
  -1   5   4       32.31       35.73      6.46 o 
   0   5   4        0.01        1.91      1.93 o 
   1   5   4       41.80       46.00      6.16 o 
   2   5   4       58.30       61.21      6.99 o 
   3   5   4      126.08      144.70     12.51 o 
   4   5   4        3.80        6.60      2.97 o 
   5   5   4       92.14      101.51     17.03 o 
   8   5   4      335.54      287.67     57.95 o 
   9   5   4       25.91       26.06      8.75 o 
  10   5   4      156.05      172.72     21.25 o 
  11   5   4       85.20      102.95     17.84 o 
  12   5   4       36.42       27.62      8.43 o 
  13   5   4       21.20       19.71      7.17 o 
  14   5   4        0.60        8.41      7.25 o 
  15   5   4        3.45        3.51      8.07 o 
 -15   6   4       22.82       27.46      8.89 o 
 -14   6   4       91.03      108.11     18.04 o 
 -13   6   4      120.68      127.59     19.36 o 
 -12   6   4      176.09      174.22     18.60 o 
 -11   6   4       93.97       99.35     14.70 o 
 -10   6   4       18.89       20.20      5.36 o 
  -9   6   4      102.86      119.17     14.32 o 
  -8   6   4      197.54      206.28     16.36 o 
  -7   6   4       27.22       26.51      5.46 o 
  -5   6   4        2.23        3.68      2.92 o 
  -4   6   4       45.81       47.44      8.51 o 
  -2   6   4       49.09       52.95      7.94 o 
  -1   6   4      275.49      227.39     23.33 o 
   0   6   4      134.36      147.22     10.10 o 
   1   6   4      138.38      134.49     11.63 o 
   2   6   4      248.57      111.76     22.77 o 
   3   6   4      107.11      105.82     11.15 o 
   4   6   4        8.62       10.71      3.84 o 
   5   6   4       69.09       28.77     23.22 o 
   6   6   4      460.28      471.70     21.48 o 
   7   6   4        0.02        4.75      5.44 o 
   8   6   4      287.34      270.80     19.18 o 
  10   6   4       33.33       33.26      9.39 o 
  11   6   4       92.72       95.71     16.52 o 
  12   6   4      125.98      139.24     20.20 o 
  13   6   4      208.29      223.47     26.34 o 
  14   6   4        9.30       47.82     16.64 o 
 -14   7   4       32.92       52.87     11.81 o 
 -13   7   4        3.50        1.76      6.65 o 
 -12   7   4        0.89        6.14      5.32 o 
 -11   7   4      203.06      237.71     20.83 o 
 -10   7   4      264.21      262.08     18.05 o 
  -8   7   4       79.88       88.00     11.37 o 
  -6   7   4      183.91      184.91     16.93 o 
  -3   7   4      454.41      435.19     26.37 o 
  -2   7   4      574.47      560.85     66.23 o 
  -1   7   4      261.00      249.13     34.37 o 
   0   7   4        8.82        4.17      2.99 o 
   7   7   4      158.05      152.03     20.17 o 
  10   7   4      113.59      165.33     27.02 o 
  12   7   4        2.03        0.00      6.28 o 
  13   7   4        1.47       10.49      8.41 o 
  14   7   4       50.93       45.87     11.95 o 
 -14   8   4        7.41        5.17      9.31 o 
 -13   8   4       17.32       21.00     17.59 o 
 -12   8   4       12.69       22.39      8.10 o 
 -11   8   4       30.27       41.25      9.71 o 
 -10   8   4       11.92       12.82      5.38 o 
  -9   8   4       54.95       57.41      9.37 o 
  -8   8   4       60.82       75.09     10.35 o 
  -7   8   4       26.96       32.84      6.81 o 
  -6   8   4       38.73       48.11      7.84 o 
  -5   8   4      205.14      239.27     15.26 o 
  -4   8   4        0.22        6.91      3.57 o 
  -2   8   4      190.67      201.04     16.83 o 
  -1   8   4       96.95       98.20     12.82 o 
   0   8   4        0.02        5.24      3.76 o 
   1   8   4        2.72        7.22      4.75 o 
   3   8   4      161.10      155.46     13.52 o 
   4   8   4        0.14        3.30      3.26 o 
   6   8   4       11.47       15.34     10.44 o 
   7   8   4       37.47       41.65      8.56 o 
   8   8   4      233.32      205.63     35.50 o 
   9   8   4      145.18      121.16     20.50 o 
  10   8   4        5.54        1.23      6.87 o 
  11   8   4       15.87       16.52      7.49 o 
  12   8   4       32.47       34.05      8.73 o 
  13   8   4        1.98        5.97      8.13 o 
 -13   9   4        0.08        0.00      8.23 o 
 -12   9   4       13.44        5.54      7.90 o 
 -11   9   4        0.01        0.00      6.34 o 
 -10   9   4       20.84       15.40      8.96 o 
  -9   9   4        1.92        9.96      4.67 o 
  -8   9   4       30.31       23.31      5.91 o 
  -7   9   4       13.95       30.60     12.06 o 
  -4   9   4      155.29      157.76     16.89 o 
  -2   9   4      314.93      312.25     19.99 o 
   0   9   4      666.04      642.48     29.27 o 
   1   9   4      142.23      136.74     13.20 o 
   2   9   4      293.67      289.02     17.99 o 
   3   9   4      230.54      238.08     17.10 o 
   5   9   4      189.30      196.13     15.60 o 
   6   9   4      261.23      265.36     19.10 o 
   7   9   4      142.68      149.28     21.20 o 
   8   9   4       75.79       77.36     11.79 o 
   9   9   4       45.07       36.02      7.72 o 
  10   9   4        0.09        2.70      6.27 o 
  11   9   4        1.48       13.83      7.62 o 
  12   9   4        3.77        5.38      9.71 o 
 -12  10   4      129.90      132.68     29.02 o 
 -11  10   4       69.92       67.42     13.33 o 
 -10  10   4       12.16       10.81      7.19 o 
  -9  10   4        8.48       15.93      7.53 o 
  -8  10   4      135.53      137.36     15.96 o 
  -7  10   4        0.90        6.21     13.45 o 
  -6  10   4       41.01       54.51      9.70 o 
  -3  10   4       42.15       41.97      8.27 o 
  -2  10   4        0.22        1.66      4.41 o 
  -1  10   4        0.49        3.10     12.42 o 
   0  10   4      192.44      202.98     17.85 o 
   1  10   4       26.92       36.98      7.88 o 
   2  10   4       11.35       15.02      4.68 o 
   3  10   4        8.77       13.37      8.90 o 
   4  10   4       90.64       94.00     12.20 o 
   5  10   4      119.31      122.48     13.65 o 
   6  10   4      113.38      102.82     14.20 o 
   7  10   4       37.43       42.29      8.70 o 
   9  10   4        0.46        0.18      7.02 o 
  10  10   4        0.30        7.03      7.46 o 
  11  10   4       17.94       16.85      8.64 o 
 -11  11   4        0.02        0.00     11.64 o 
 -10  11   4        4.45        9.17     12.66 o 
  -9  11   4       33.56       31.70      8.68 o 
  -8  11   4      138.38      136.26     18.40 o 
  -7  11   4       36.03       40.18      9.07 o 
  -6  11   4      627.76      560.85     70.36 o 
  -4  11   4      156.36      159.03     17.62 o 
  -3  11   4        8.55       10.03      5.52 o 
  -2  11   4        6.16        8.00      4.73 o 
  -1  11   4      100.69      106.56     14.35 o 
   0  11   4      628.70      619.97     30.92 o 
   1  11   4       34.94       28.59      7.26 o 
   2  11   4        1.77        1.58      4.23 o 
   3  11   4        0.70        0.50      3.81 o 
   5  11   4      415.68      402.72     21.88 o 
   7  11   4       61.24       69.38     11.02 o 
   8  11   4       36.55       42.22      9.47 o 
   9  11   4        1.36        4.17      5.86 o 
  10  11   4        0.15        0.00      7.52 o 
  -8  12   4      147.15      184.94     27.37 o 
  -7  12   4      207.23      242.08     22.67 o 
  -6  12   4       17.66       25.15      7.20 o 
  -5  12   4        0.51       10.88      6.87 o 
  -4  12   4       47.63       48.84     11.12 o 
  -3  12   4       79.60       76.91     11.54 o 
  -2  12   4      454.78      472.48     31.69 o 
  -1  12   4        0.05        0.00      6.11 o 
   0  12   4        0.62        2.45      5.01 o 
   1  12   4        3.33        1.91      4.45 o 
   2  12   4      297.60      301.85     21.80 o 
   3  12   4       13.77       13.99      7.62 o 
   4  12   4       18.06       16.53      5.35 o 
   5  12   4       16.89       12.52      6.30 o 
   6  12   4       38.57       42.81      8.98 o 
   8  12   4       69.47       79.45     11.80 o 
   9  12   4       87.85       74.12     12.07 o 
  -7  13   4      103.48      135.72     24.21 o 
  -6  13   4       15.17       13.17      6.30 o 
  -5  13   4       89.80       83.74     14.03 o 
  -4  13   4      145.50      159.47     20.08 o 
  -3  13   4       17.85       35.74      7.68 o 
  -2  13   4       10.01        7.17      5.37 o 
  -1  13   4       19.58       14.55      6.53 o 
   0  13   4        2.70        0.00      4.73 o 
   1  13   4        3.16        0.42      5.00 o 
   2  13   4        0.06        0.00      5.66 o 
   3  13   4       35.50       28.98      7.64 o 
   4  13   4      191.89      212.70     18.12 o 
   5  13   4       59.88       53.37      9.90 o 
   6  13   4        2.34        6.14      5.94 o 
   7  13   4       18.65       26.18      7.12 o 
  -5  14   4        7.73       30.25      8.63 o 
  -4  14   4        2.24       31.04     15.52 o 
  -3  14   4       26.14        8.63      5.71 o 
  -2  14   4       36.89       37.19      8.44 o 
  -1  14   4        6.28       11.72      6.03 o 
   0  14   4       16.86       11.40      6.86 o 
   1  14   4        0.31       10.96     10.83 o 
   2  14   4        0.03        4.79      5.62 o 
   3  14   4        4.10       11.71      6.14 o 
   4  14   4       76.48       75.86     10.91 o 
   5  14   4        0.00       10.07      5.39 o 
 -15   1   5        0.02       12.47      5.81 o 
 -14   1   5        5.93       30.01     14.49 o 
 -13   1   5        0.01        1.11      5.18 o 
 -12   1   5        2.64        2.44      4.50 o 
 -11   1   5      110.89      113.75     13.35 o 
 -10   1   5        0.01        0.00      3.49 o 
  -9   1   5        8.42       22.77     13.45 o 
  -7   1   5      214.73      209.39     15.42 o 
  -1   1   5      202.59      198.09     13.25 o 
   0   1   5      223.90      217.36     12.25 o 
   4   1   5      685.72      654.67     20.90 o 
   5   1   5      605.36      578.81     22.72 o 
   7   1   5      125.89      132.53     11.88 o 
   8   1   5      408.88      407.40     20.85 o 
   9   1   5       54.59       56.20      8.41 o 
  10   1   5        9.64        6.29      4.25 o 
  12   1   5        3.84        7.01      5.07 o 
  13   1   5        2.38        1.98      5.83 o 
  14   1   5       72.15       83.81     12.54 o 
 -15   2   5       72.29       59.55     10.06 o 
 -14   2   5       78.58       76.71     12.74 o 
 -13   2   5      259.09      258.25     20.44 o 
 -12   2   5      301.10      298.19     21.28 o 
 -11   2   5      124.03      140.37     14.57 o 
 -10   2   5      133.47      134.79     13.91 o 
  -9   2   5       46.59       38.14      6.72 o 
  -8   2   5        9.71       14.88      4.67 o 
  -7   2   5        9.45        7.12      3.87 o 
  -5   2   5      176.12      171.70     16.68 o 
  -3   2   5      233.33      199.81     23.10 o 
  -2   2   5      115.44      122.05     12.01 o 
  -1   2   5       84.78       73.30      8.07 o 
   0   2   5       39.42       36.35      5.92 o 
   4   2   5       73.95       85.90      9.34 o 
   5   2   5       84.07       92.18      9.02 o 
   7   2   5       22.97       16.71      8.37 o 
   8   2   5       12.15       12.31      5.50 o 
   9   2   5        1.39       15.61      8.39 o 
  12   2   5      253.18      256.12     24.49 o 
  13   2   5      310.54      312.30     26.34 o 
  14   2   5      105.51      122.96     21.33 o 
 -13   3   5        7.72       10.24      5.94 o 
 -12   3   5      102.03       94.28     12.36 o 
 -10   3   5        0.59        0.85      3.98 o 
  -9   3   5       64.90       65.16      9.39 o 
  -8   3   5       18.08       20.23      6.13 o 
  -7   3   5        1.27        5.17      3.96 o 
  -6   3   5       10.64       14.60      4.98 o 
  -5   3   5        4.78        5.76      3.58 o 
  -4   3   5        7.43        9.09      4.61 o 
  -3   3   5       37.42       46.73      8.59 o 
  -2   3   5      132.22      129.23     14.46 o 
  -1   3   5      202.85      186.06     14.94 o 
   0   3   5      100.09      123.75     11.72 o 
   2   3   5       49.66       53.80      7.00 o 
   3   3   5        6.09        8.92      5.56 o 
   4   3   5       26.35       29.75      4.82 o 
   5   3   5        7.17        8.95      3.21 o 
   6   3   5        0.41        2.08      3.33 o 
   7   3   5       36.11       35.91      6.19 o 
   8   3   5       76.91       79.21     15.08 o 
   9   3   5      164.49      171.63     21.50 o 
  10   3   5       25.58       24.11      7.77 o 
  11   3   5      205.22      203.00     27.91 o 
  12   3   5      155.00      136.20     20.25 o 
  13   3   5        0.95        0.00      5.79 o 
  14   3   5      117.52       90.17     16.58 o 
 -14   4   5       19.16       17.25      8.70 o 
 -12   4   5       18.21       24.84      6.91 o 
 -11   4   5      173.45      157.34     16.50 o 
 -10   4   5      146.51      137.20     16.22 o 
  -8   4   5       13.85       19.38      5.46 o 
  -7   4   5       45.14       35.40      8.33 o 
  -6   4   5      106.80      109.02     13.57 o 
  -5   4   5       33.56       32.72      7.64 o 
  -4   4   5       84.91       88.28     11.77 o 
  -3   4   5      131.42      125.56     14.31 o 
  -2   4   5       10.94       10.44      3.64 o 
  -1   4   5       93.66      101.23     10.84 o 
   0   4   5       27.18       24.11      5.33 o 
   2   4   5        9.47       12.64      3.28 o 
   3   4   5      185.46      213.87     14.31 o 
   4   4   5       45.42       55.08      7.78 o 
   5   4   5        0.07        0.00      2.93 o 
   7   4   5        2.56        1.25      4.43 o 
   8   4   5       22.70       19.70      9.26 o 
   9   4   5      332.46      308.31     40.24 o 
  10   4   5      108.58      124.60     19.47 o 
  12   4   5        3.89        7.36      6.47 o 
  13   4   5       66.37       71.47     13.98 o 
  14   4   5        9.29       22.08      8.26 o 
 -14   5   5       14.40        9.93      7.51 o 
 -13   5   5        2.29        6.21      9.12 o 
 -12   5   5      111.03      101.63     14.98 o 
 -11   5   5      166.32      172.88     18.32 o 
  -7   5   5      239.55      234.03     23.48 o 
  -6   5   5       84.10       84.88     12.27 o 
  -5   5   5      179.83      183.00     16.67 o 
  -4   5   5      441.13      406.22     21.69 o 
  -2   5   5      436.54      359.07     45.53 o 
  -1   5   5       48.60       51.72      7.39 o 
   0   5   5      768.19      707.00     28.42 o 
   1   5   5      109.15      114.70     13.78 o 
   4   5   5      331.42      343.28     18.69 o 
   5   5   5      331.88      322.70     17.93 o 
   6   5   5       66.77       61.79      8.90 o 
   8   5   5      222.09      215.23     49.67 o 
   9   5   5      190.93      178.40     23.51 o 
  10   5   5      299.14      316.23     33.34 o 
  11   5   5      169.76      188.93     22.81 o 
  12   5   5      264.88      254.35     39.43 o 
  13   5   5       36.86       31.49      9.20 o 
 -13   6   5        9.97       17.35      7.09 o 
 -12   6   5       28.13       25.23      7.21 o 
 -11   6   5       66.07       83.83     12.46 o 
 -10   6   5       36.68       41.24      7.99 o 
  -9   6   5       37.13       35.09      7.97 o 
  -8   6   5       54.87       62.81      9.87 o 
  -7   6   5       74.53       82.90     12.69 o 
  -6   6   5       28.82       33.43      6.86 o 
  -4   6   5      137.01      152.28     15.24 o 
  -2   6   5        0.37        2.81      3.11 o 
  -1   6   5      465.97      484.99     25.88 o 
   0   6   5       41.40       47.45      8.67 o 
   2   6   5       35.98       36.72      7.65 o 
   3   6   5      118.38      129.62     13.01 o 
   5   6   5      294.33      317.69     18.22 o 
   6   6   5       48.62       57.53     10.14 o 
   7   6   5      102.72      100.30     13.27 o 
   8   6   5       51.52       52.41      8.76 o 
   9   6   5      144.49      159.78     22.95 o 
  10   6   5        0.22        5.37      7.60 o 
  12   6   5       22.44       17.06      8.59 o 
  13   6   5       19.27       27.12      8.04 o 
 -13   7   5        0.25        7.38      6.38 o 
 -12   7   5       50.93       54.09     10.93 o 
 -11   7   5        1.33        4.48      6.23 o 
 -10   7   5       13.19       11.76      5.02 o 
  -9   7   5       31.60       31.09      6.96 o 
  -6   7   5       23.92       25.98      6.20 o 
  -5   7   5       44.90       68.30     28.97 o 
  -4   7   5       68.00       72.14      9.50 o 
  -3   7   5       54.35       50.16      8.62 o 
  -1   7   5      244.57      258.49     19.78 o 
   0   7   5       62.72       59.15     10.81 o 
   1   7   5      188.51      217.03     20.29 o 
   2   7   5      223.59      233.57     23.26 o 
   3   7   5       18.27       21.36      6.20 o 
   4   7   5        3.00        8.80      8.05 o 
   5   7   5      143.77      155.78     15.02 o 
   6   7   5      127.08      127.03     18.75 o 
   7   7   5       86.67       92.09     12.88 o 
   8   7   5       94.38       86.06     12.15 o 
   9   7   5       22.82       13.58      8.78 o 
  10   7   5        7.68       13.66      8.00 o 
  11   7   5       19.32       25.26      9.60 o 
  12   7   5       17.05       27.13     10.69 o 
 -12   8   5       56.46       64.97     12.05 o 
 -11   8   5       59.02       64.31     12.56 o 
 -10   8   5       89.65       95.75     13.09 o 
  -9   8   5      200.95      247.19     24.64 o 
  -8   8   5       88.35       87.04     12.59 o 
  -6   8   5      241.78      254.79     24.56 o 
  -4   8   5        0.24        7.00      9.43 o 
  -3   8   5       46.03       44.94      8.96 o 
  -2   8   5       19.29       21.47      5.62 o 
  -1   8   5       14.34       16.60      5.89 o 
   0   8   5       48.87       34.53      7.96 o 
   1   8   5       53.68       62.66     10.51 o 
   2   8   5        2.62        1.91      4.08 o 
   3   8   5       15.13       15.64      5.21 o 
   4   8   5       35.55       37.66      7.27 o 
   5   8   5      111.25      115.78     13.58 o 
   7   8   5      596.80      595.50     35.03 o 
   8   8   5      124.48      113.84     14.49 o 
  10   8   5       52.70       60.89     16.22 o 
  11   8   5       14.32       19.16     11.24 o 
  12   8   5       27.03       33.49     10.09 o 
 -11   9   5        0.00        0.00      6.46 o 
 -10   9   5        3.69        0.00      5.51 o 
  -9   9   5       17.30       12.74      7.19 o 
  -8   9   5       75.31       90.17     15.13 o 
  -7   9   5        9.82       11.61      6.19 o 
  -6   9   5       15.12       14.47      7.15 o 
  -5   9   5        4.02        9.67      4.54 o 
  -4   9   5       99.15       92.54     13.25 o 
  -2   9   5       16.70       21.18      5.90 o 
  -1   9   5       83.49       76.04     12.88 o 
   0   9   5        4.91        1.48      4.22 o 
   1   9   5       11.41       13.45     16.56 o 
   2   9   5       48.73       47.15      9.16 o 
   3   9   5       99.68       88.97     13.35 o 
   4   9   5       39.78       51.61     17.90 o 
   5   9   5        3.21        5.11      4.19 o 
   6   9   5        8.03        7.39      5.98 o 
   7   9   5       27.99       29.34      7.27 o 
   9   9   5       27.47       36.14     12.48 o 
  10   9   5       26.44       17.58     10.55 o 
  11   9   5        0.02        0.00      7.96 o 
 -10  10   5        0.27        0.00     10.98 o 
  -9  10   5        4.38       18.12      9.44 o 
  -8  10   5       74.20       77.92     13.41 o 
  -7  10   5        3.49        5.32      6.46 o 
  -6  10   5       31.70       32.48      9.09 o 
  -5  10   5        0.11        0.00      4.24 o 
  -4  10   5       20.23       17.73      6.64 o 
  -3  10   5        8.95       19.61      5.72 o 
  -1  10   5       27.47       31.26      7.21 o 
   0  10   5       85.52       84.41     12.57 o 
   1  10   5       23.89       24.37      6.06 o 
   2  10   5      114.72      130.72     16.58 o 
   3  10   5        0.40        0.93      4.34 o 
   4  10   5        3.22        6.59      5.28 o 
   5  10   5        2.80        9.12      6.87 o 
   6  10   5       85.28       91.86     13.92 o 
   7  10   5        0.49        0.00      4.53 o 
   8  10   5        0.00        5.17     14.49 o 
   9  10   5       34.51       42.16     15.13 o 
  10  10   5       13.37        9.16     10.05 o 
  -9  11   5       49.17       36.96     10.77 o 
  -8  11   5       72.44       74.86     15.25 o 
  -7  11   5       41.22       36.66     12.70 o 
  -5  11   5        1.06        0.00      4.23 o 
  -4  11   5       99.72       98.83     13.71 o 
  -3  11   5      141.02      147.69     17.80 o 
  -2  11   5       37.90       45.92     13.31 o 
   0  11   5       86.51      101.10     14.80 o 
   1  11   5      316.02      337.40     44.89 o 
   2  11   5       77.09       84.33     12.89 o 
   3  11   5       60.83       69.84     12.29 o 
   4  11   5       21.58       29.71      7.29 o 
   5  11   5       25.45       30.85      9.28 o 
   6  11   5      113.38      105.62     14.24 o 
   7  11   5       46.24       65.81     11.17 o 
   8  11   5        8.98        0.00      6.00 o 
  -7  12   5        0.70        4.18      7.68 o 
  -6  12   5       29.93       31.20      9.25 o 
  -5  12   5      253.68      247.94     20.84 o 
  -4  12   5       40.04       35.16      9.73 o 
  -3  12   5       16.90       16.32      5.86 o 
  -2  12   5       84.02       82.69     12.72 o 
  -1  12   5        2.73        0.00      5.37 o 
   0  12   5       61.54       68.41     10.90 o 
   1  12   5        8.93        0.00      6.22 o 
   2  12   5        0.74        0.00     15.52 o 
   3  12   5        5.48        3.21      5.38 o 
   4  12   5        7.27        2.32      5.31 o 
   6  12   5       16.22       16.17      8.24 o 
  -4  13   5      134.18      146.29     19.57 o 
  -3  13   5        9.80       16.97      6.57 o 
  -2  13   5       24.77       31.93      7.41 o 
  -1  13   5        2.78        0.95      9.63 o 
   0  13   5       21.55       21.70      7.95 o 
   1  13   5        9.58       15.19      6.17 o 
   2  13   5       15.97       14.15      7.97 o 
   3  13   5        0.53        5.57      6.25 o 
   4  13   5        1.76       18.63     17.59 o 
 -13   0   6        0.44       18.55     10.59 o 
 -12   0   6       57.27       59.95     12.57 o 
 -11   0   6      229.12      203.56     26.41 o 
 -10   0   6       21.54       30.56      8.70 o 
  -9   0   6       16.11       16.65      7.00 o 
  -7   0   6       29.01       33.06     10.94 o 
  -6   0   6      119.57      136.74     21.68 o 
  -4   0   6      119.18      113.15     19.04 o 
  -2   0   6       20.80       17.75      8.32 o 
   0   0   6      338.76      339.35     33.63 o 
   2   0   6       17.42       11.34      5.38 o 
   4   0   6       83.85       83.97     12.49 o 
   7   0   6       57.74       62.87     15.10 o 
   8   0   6      157.84      149.83     22.15 o 
   9   0   6        3.45        2.04      6.52 o 
  10   0   6        0.10       11.38      8.78 o 
  12   0   6       24.06       20.70     20.70 o 
  13   0   6        0.03       11.38     16.56 o 
 -13   1   6        0.03        5.34      6.33 o 
 -12   1   6       12.23        7.66      5.36 o 
 -11   1   6       58.52       66.21      9.80 o 
 -10   1   6       55.40       55.01      9.24 o 
  -9   1   6        1.17        1.96      4.45 o 
  -8   1   6       65.63       66.14      9.90 o 
  -7   1   6       98.01       82.43     11.89 o 
  -5   1   6        7.57        6.27      4.45 o 
  -3   1   6        3.31        9.31      4.47 o 
  -2   1   6      213.76      233.27     22.39 o 
  -1   1   6      624.62      507.54     46.57 o 
   0   1   6      559.34      533.79     27.09 o 
   1   1   6      376.49      363.47     21.73 o 
   3   1   6        3.62        8.39      3.85 o 
   4   1   6      119.84      134.06     12.42 o 
   5   1   6       33.99       31.30      5.37 o 
   6   1   6       87.25      103.56     10.74 o 
   7   1   6      147.92      122.79     16.09 o 
   8   1   6       12.98        8.86      6.58 o 
   9   1   6        2.20        7.39      6.65 o 
  12   1   6       58.04       58.24     11.79 o 
  13   1   6       19.24       17.34     10.30 o 
 -13   2   6        1.45        8.22      6.77 o 
 -12   2   6       34.64       37.23      8.85 o 
 -11   2   6        0.78        1.31      5.87 o 
 -10   2   6       31.55       29.52      8.05 o 
  -9   2   6      111.99      104.80     14.51 o 
  -8   2   6        6.68       11.03      5.74 o 
  -7   2   6       20.30       19.61      6.73 o 
  -6   2   6      180.85      181.30     19.14 o 
  -5   2   6       99.03       91.78     13.08 o 
  -4   2   6       59.87       63.34     11.10 o 
  -3   2   6      167.27      160.09     17.07 o 
  -2   2   6       70.13       55.06      9.38 o 
  -1   2   6      211.69      223.26     19.51 o 
   0   2   6        0.39        0.00      3.53 o 
   1   2   6      264.64      249.87     19.58 o 
   3   2   6       97.86       93.40     10.83 o 
   4   2   6       31.98       27.60      5.51 o 
   7   2   6       14.19        8.45      6.91 o 
   8   2   6       53.67       59.45     12.69 o 
   9   2   6       22.33       29.97     10.61 o 
  10   2   6        7.41        4.64      7.24 o 
  11   2   6        9.89        0.00      6.64 o 
  12   2   6       13.90       22.34      8.89 o 
  13   2   6        1.92        3.24      7.33 o 
 -13   3   6       37.52       36.86     10.04 o 
 -12   3   6        0.67        0.88      5.94 o 
 -11   3   6        4.99       12.82      5.38 o 
  -8   3   6       20.59       28.93      7.61 o 
  -7   3   6        6.51       12.00      5.64 o 
  -5   3   6       25.13       37.72     11.57 o 
  -3   3   6       25.71       24.78      6.81 o 
  -1   3   6       62.32       64.61     10.00 o 
   0   3   6       37.31       29.42      6.59 o 
   1   3   6       30.83       27.25      6.52 o 
   2   3   6      215.78      235.60     16.64 o 
   3   3   6       27.53       33.00      7.25 o 
   4   3   6      113.02      124.04     14.45 o 
   5   3   6       81.71       91.81     11.20 o 
   6   3   6      107.21      120.96     14.56 o 
   7   3   6        4.10        3.03      4.98 o 
   8   3   6       50.49       55.06     14.42 o 
  10   3   6      156.96      175.58     23.42 o 
  11   3   6       24.93       23.58      9.10 o 
  12   3   6       28.85       18.87      9.37 o 
 -12   4   6       19.91       17.87      7.46 o 
 -11   4   6       79.66       82.33     12.09 o 
 -10   4   6      150.38      143.85     17.39 o 
  -9   4   6      109.04      106.75     14.76 o 
  -8   4   6       95.62       93.68     14.28 o 
  -7   4   6      161.63      172.00     18.27 o 
  -6   4   6       81.21       98.48     14.03 o 
  -5   4   6        3.60       10.30      6.23 o 
  -3   4   6       79.05       83.55     12.17 o 
  -2   4   6        1.35        5.59      4.39 o 
  -1   4   6       13.52       20.81      5.84 o 
   0   4   6      277.80      273.48     23.84 o 
   1   4   6        0.03        0.00      4.21 o 
   2   4   6        2.57        1.74      4.42 o 
   3   4   6       75.88       77.62     11.63 o 
   4   4   6      120.19      121.31     15.30 o 
   5   4   6       48.01       47.73      7.48 o 
   6   4   6       23.32       20.30      5.63 o 
   7   4   6      243.91      277.12     19.61 o 
   9   4   6       22.67       47.60     38.29 o 
  10   4   6        3.65       26.02     11.74 o 
  12   4   6        0.07        0.00      7.68 o 
 -12   5   6        4.52        9.56      8.37 o 
 -11   5   6       11.37       13.26      5.88 o 
 -10   5   6        8.52        5.69      5.98 o 
  -9   5   6        0.15        7.13      5.20 o 
  -8   5   6       18.87       20.44      6.63 o 
  -7   5   6       17.57       17.78      5.97 o 
  -4   5   6        3.71        8.10      4.92 o 
  -2   5   6        0.12        9.02      4.27 o 
   0   5   6        0.14        0.00      4.48 o 
   1   5   6       47.51       36.27      9.07 o 
   2   5   6       19.46       11.90      5.68 o 
   3   5   6       53.42       49.02      8.63 o 
   4   5   6       33.26       27.77      7.61 o 
   5   5   6      236.42      267.34     19.99 o 
   6   5   6      224.74      229.96     19.13 o 
   7   5   6       34.46       26.08      7.49 o 
   8   5   6       46.03       45.67     11.12 o 
   9   5   6       69.19       69.33     16.21 o 
  10   5   6        0.82        0.00      7.16 o 
  11   5   6       19.93       15.35      8.87 o 
  12   5   6        1.33       13.64      8.49 o 
 -11   6   6       15.70       16.75      6.26 o 
 -10   6   6       83.81       93.59     14.26 o 
  -9   6   6      130.73      134.61     16.63 o 
  -8   6   6       97.01      108.81     15.13 o 
  -7   6   6        6.10        9.04      4.93 o 
  -6   6   6        0.80        3.23      4.15 o 
  -5   6   6      204.43      214.49     19.63 o 
  -4   6   6        4.00        6.93      5.21 o 
  -3   6   6        6.36       18.63     12.42 o 
  -2   6   6      246.45      260.82     32.24 o 
  -1   6   6      179.60      162.73     21.28 o 
   0   6   6        5.02        6.28      5.08 o 
   1   6   6       70.40       69.86     12.45 o 
   3   6   6       59.98       62.87     10.41 o 
   4   6   6       15.63       13.75      6.18 o 
   6   6   6        1.33        3.49      5.78 o 
   7   6   6        9.21       13.37      5.67 o 
   8   6   6       62.01       57.83     12.55 o 
   9   6   6        2.70        0.00     45.53 o 
  11   6   6       15.67       11.24      8.94 o 
 -11   7   6       20.77       19.36      7.81 o 
 -10   7   6       13.14       22.37      8.73 o 
  -8   7   6       12.63       15.20      6.12 o 
  -7   7   6        7.12       11.05      5.30 o 
  -6   7   6       60.60       75.63     13.81 o 
  -5   7   6        0.09        0.00      5.16 o 
  -3   7   6      215.72      193.52     22.88 o 
  -2   7   6       67.42       62.67     12.80 o 
  -1   7   6        0.26        2.07     10.35 o 
   0   7   6       35.30       41.41      8.62 o 
   1   7   6       25.10       33.08      7.49 o 
   2   7   6       92.64       91.95     13.35 o 
   3   7   6      170.27      171.71     18.75 o 
   4   7   6      228.21      233.34     21.05 o 
   5   7   6       11.12        5.98      6.60 o 
   7   7   6        3.64        5.85      5.16 o 
   8   7   6      126.40      111.46     20.21 o 
   9   7   6      208.84      197.08     26.24 o 
  10   7   6       52.86       64.98     15.25 o 
 -10   8   6       14.06        5.08      5.58 o 
  -9   8   6        2.56        3.48      6.78 o 
  -8   8   6       16.92       15.62      7.92 o 
  -7   8   6       20.02       14.29      6.80 o 
  -6   8   6       11.86       13.57      7.83 o 
  -5   8   6       10.89       16.42      6.93 o 
  -4   8   6        4.12        4.18      5.21 o 
  -3   8   6       52.77       51.86     11.20 o 
  -2   8   6       56.34       61.40     12.08 o 
  -1   8   6        5.60        5.90      5.30 o 
   0   8   6        1.94       10.08      5.51 o 
   1   8   6       32.88       28.22      7.79 o 
   2   8   6       35.12       42.51      7.98 o 
   3   8   6       15.75       15.31      5.81 o 
   4   8   6        2.03        3.96      5.50 o 
   5   8   6        8.14        9.04      6.28 o 
   6   8   6        0.95        0.00      6.72 o 
   7   8   6       36.64       34.33      9.05 o 
   8   8   6      112.97       99.96     17.19 o 
   9   8   6        2.06       13.88      9.35 o 
  -9   9   6        0.01        3.10      7.08 o 
  -8   9   6        7.99        7.40     10.31 o 
  -7   9   6        9.05       30.01     22.77 o 
  -6   9   6       53.41       76.30     13.75 o 
  -4   9   6        8.19       15.30      6.16 o 
  -3   9   6       42.43       35.76      9.96 o 
  -2   9   6       97.44      102.21     16.02 o 
  -1   9   6      135.95      135.25     17.79 o 
   0   9   6      124.87      155.45     18.81 o 
   1   9   6       97.45      117.31     16.17 o 
   2   9   6      110.16      129.65     16.51 o 
   3   9   6        9.15       13.37      6.46 o 
   4   9   6       29.00       24.59      6.88 o 
   5   9   6      128.32      123.84     18.90 o 
   6   9   6       41.20       65.73     13.19 o 
   7   9   6       31.80       44.99     10.24 o 
   8   9   6       24.80       22.24     12.14 o 
  -7  10   6       24.44       30.31      8.28 o 
  -6  10   6        5.66        7.24     12.55 o 
  -5  10   6       34.12       51.24     12.26 o 
  -4  10   6       15.92       17.86      7.97 o 
  -3  10   6       21.34       20.33      6.01 o 
  -2  10   6       45.08       47.61      8.88 o 
  -1  10   6        1.97       21.94     10.44 o 
   0  10   6       18.97       28.69      9.13 o 
   1  10   6       63.62       75.00     12.19 o 
   2  10   6       32.48       40.79      9.35 o 
   3  10   6       15.92       25.84      7.14 o 
   4  10   6       15.69       18.92      7.16 o 
   5  10   6        5.22        5.43      6.50 o 
   6  10   6       60.23       67.40     12.06 o 
   7  10   6       52.54       39.55      9.12 o 
  -5  11   6        6.12        0.00     12.79 o 
  -4  11   6       14.11       14.24      7.53 o 
  -3  11   6       18.20       26.67      7.92 o 
  -2  11   6       58.84       77.01     12.62 o 
  -1  11   6      160.66      146.87     20.16 o 
   0  11   6        7.21        9.84      6.18 o 
   1  11   6        0.12       42.43     27.94 o 
   3  11   6        2.36        1.10      5.49 o 
   4  11   6       61.85       49.38     12.63 o 
   5  11   6       63.48       58.08     11.49 o 
  -1  12   6        2.51       19.98      8.09 o 
   0  12   6        1.14        8.64      6.33 o 
 -11   1   7       18.77       25.67      6.91 o 
 -10   1   7       53.01       32.37      8.31 o 
  -9   1   7        5.67        5.02      5.77 o 
  -8   1   7        5.97        9.22      7.92 o 
  -7   1   7      148.75      118.63     16.09 o 
  -6   1   7       39.62       35.56      8.27 o 
  -5   1   7       81.34       62.74     11.33 o 
  -3   1   7       38.39       45.56      9.35 o 
  -2   1   7       24.10       28.87      6.86 o 
  -1   1   7       23.18       38.03      9.17 o 
   0   1   7        2.34        0.00      4.59 o 
   1   1   7       63.36       47.01      9.19 o 
   2   1   7       24.53       28.94      7.05 o 
   3   1   7       87.68      101.08     15.33 o 
   4   1   7       36.11       54.35     10.65 o 
   5   1   7       54.28       60.21     11.10 o 
   6   1   7       53.31       52.90     13.16 o 
   7   1   7      141.26      159.49     22.97 o 
   8   1   7       33.40       25.09     10.62 o 
   9   1   7        0.57       13.61      8.22 o 
  10   1   7       17.00       14.46     20.70 o 
 -11   2   7       11.50        8.32      6.54 o 
 -10   2   7       10.77       15.70      6.78 o 
  -9   2   7        0.50        3.50      5.93 o 
  -8   2   7       15.07       17.37      6.51 o 
  -7   2   7      102.63       90.20     13.36 o 
  -6   2   7       86.99      109.93     15.19 o 
  -5   2   7       12.30       18.82      7.33 o 
  -4   2   7       53.35       75.13     12.24 o 
  -3   2   7       76.74       93.27     14.15 o 
  -2   2   7       76.19       64.05     11.36 o 
  -1   2   7      111.16      132.08     16.57 o 
   0   2   7       43.38       36.62      8.25 o 
   2   2   7       27.69       23.83      5.55 o 
   5   2   7       29.27       24.94      9.54 o 
   8   2   7        7.71        4.98      7.56 o 
   9   2   7       19.37       25.87      9.26 o 
  10   2   7       14.00        6.74     10.44 o 
 -10   3   7        0.57       13.45     14.49 o 
  -9   3   7        5.78        0.00      5.29 o 
  -8   3   7       10.13        2.77      5.44 o 
  -7   3   7        5.86        2.62      5.31 o 
  -6   3   7        1.13        3.36      5.86 o 
  -5   3   7       15.34       18.81      6.52 o 
  -4   3   7        0.10        3.57      4.66 o 
  -3   3   7       34.00       46.48      8.43 o 
  -2   3   7       13.47       11.20      4.96 o 
  -1   3   7        2.25        0.00      4.28 o 
   0   3   7       10.96        8.73      5.49 o 
   1   3   7       18.72        4.05      5.33 o 
   2   3   7       35.54       34.37      7.43 o 
   3   3   7        1.39       13.45     11.38 o 
   4   3   7        0.32        0.00      5.44 o 
   5   3   7        0.09        2.25      5.17 o 
   6   3   7       12.94       13.34      6.70 o 
   7   3   7       65.99       75.73     15.82 o 
   8   3   7       24.81       18.15     11.94 o 
   9   3   7       32.67       30.77     10.54 o 
  10   3   7       93.05       72.99     14.79 o 
 -10   4   7        0.69        6.16      5.82 o 
  -9   4   7        0.53        7.59      6.35 o 
  -8   4   7       31.91       34.47      8.42 o 
  -7   4   7       45.69       36.46      8.88 o 
  -6   4   7       23.34       18.19      7.26 o 
  -5   4   7       28.41       26.44      8.05 o 
  -4   4   7      173.24      175.40     19.83 o 
  -3   4   7       21.86       21.31      6.71 o 
  -2   4   7        0.04        0.00      4.92 o 
   0   4   7       93.22      102.26     16.63 o 
   1   4   7      126.05      130.12     19.36 o 
   2   4   7       33.07       35.27      9.74 o 
   3   4   7        1.49        9.28      7.26 o 
   5   4   7       11.01        9.98      5.52 o 
   6   4   7       18.13       19.12      7.25 o 
   7   4   7        3.61        2.99      9.86 o 
   9   4   7       24.01       27.28      9.98 o 
  -9   5   7        4.28        0.00      5.31 o 
  -8   5   7        1.48        1.49      5.59 o 
  -6   5   7        5.20       11.16      5.69 o 
  -5   5   7       25.87       22.09      7.20 o 
  -4   5   7        9.84       16.56     10.73 o 
  -1   5   7       12.43       10.87      7.07 o 
   0   5   7       19.94       16.70      7.13 o 
   1   5   7        2.56        7.24      6.20 o 
   2   5   7       96.92      117.80     18.46 o 
   3   5   7      150.35      153.06     20.56 o 
   4   5   7       92.48       94.51     15.21 o 
   5   5   7       22.01       14.92      7.01 o 
   6   5   7        3.75        4.35      6.64 o 
   7   5   7      131.40      140.29     23.50 o 
   8   5   7       32.58       42.58     16.90 o 
   9   5   7       20.50       25.62     13.38 o 
  -9   6   7       18.06       14.59      6.41 o 
  -8   6   7        1.79        0.00      5.35 o 
  -7   6   7        0.24        0.00      6.20 o 
  -6   6   7       15.43        8.21      6.87 o 
  -5   6   7       39.74       27.05      8.24 o 
  -3   6   7        4.00        0.00      5.58 o 
  -2   6   7      166.90      142.17     20.21 o 
  -1   6   7       37.63       25.61      9.20 o 
   0   6   7       46.62       39.61      9.87 o 
   1   6   7        0.52        0.00      6.42 o 
   2   6   7       32.52       44.56     12.31 o 
   3   6   7        3.05        7.54      6.09 o 
   4   6   7      148.61      137.54     16.70 o 
   5   6   7        1.53        0.00      6.18 o 
   6   6   7        8.92        0.00      8.21 o 
   7   6   7       25.82       23.20      9.94 o 
   8   6   7        0.69        0.00      9.35 o 
  -8   7   7        6.44        2.88      8.05 o 
  -7   7   7       14.44       18.48      7.95 o 
  -6   7   7       34.01       42.66     10.57 o 
  -5   7   7        5.48       19.59      7.46 o 
  -4   7   7       19.81       27.07     15.52 o 
  -3   7   7        2.78        0.61      5.96 o 
  -2   7   7        3.84        8.67      6.16 o 
  -1   7   7       42.04       25.76      8.42 o 
   0   7   7       45.13       40.14     10.17 o 
   1   7   7       15.94       24.46     10.87 o 
   2   7   7       34.43       35.47     10.14 o 
   3   7   7       12.12       14.63      8.09 o 
   4   7   7       67.55       69.19     11.27 o 
   5   7   7       33.43       38.02      9.54 o 
   6   7   7       14.31        8.46      7.31 o 
   7   7   7        8.89        5.14      8.66 o 
  -6   8   7       17.16       26.75     10.90 o 
  -5   8   7        6.03        4.98      5.32 o 
  -3   8   7       18.64       24.85     10.56 o 
  -2   8   7        4.53        5.91      7.56 o 
  -1   8   7       33.32       27.93      9.25 o 
   0   8   7       55.35       55.10     12.91 o 
   1   8   7       25.43       31.77      8.83 o 
   2   8   7        5.65        6.72      6.65 o 
   3   8   7       88.76       82.78     12.91 o 
   4   8   7      177.65      177.31     19.48 o 
   5   8   7       35.16       25.85      8.67 o 
   6   8   7       39.02       41.89     10.55 o 
  -4   9   7       11.44       16.96      7.30 o 
  -3   9   7        0.12        0.00      6.66 o 
  -2   9   7        0.00        0.00      6.75 o 
  -1   9   7        1.22        0.00      6.72 o 
   0   9   7        0.83        0.00      6.93 o 
   1   9   7        3.28        1.00      6.36 o 
   2   9   7       13.08        8.95      8.06 o 
   3   9   7       11.38        9.26      6.93 o 
   4   9   7        3.68        9.16      6.84 o 
  -7   0   8       61.87       83.82     21.95 o 
  -6   0   8      194.60      194.41     35.65 o 
  -5   0   8       41.20       45.36     16.84 o 
  -4   0   8       27.38       20.70     11.92 o 
  -3   0   8       12.03       24.96     10.65 o 
  -2   0   8       36.39       47.06     15.31 o 
  -1   0   8      189.67      198.99     36.04 o 
   0   0   8      236.38      199.00     33.74 o 
   1   0   8      143.63      192.81     34.18 o 
   2   0   8       17.62       25.04     10.33 o 
   3   0   8       16.63       21.65     12.82 o 
   4   0   8       37.98       46.97     15.62 o 
  -7   1   8        7.03       13.25      8.03 o 
  -6   1   8        0.83        0.87      7.90 o 
  -5   1   8        4.69        4.82      7.10 o 
  -4   1   8       19.19       20.56      7.64 o 
  -3   1   8        6.99       13.04      7.31 o 
  -2   1   8      102.34       96.74     16.33 o 
  -1   1   8       56.42       43.97     10.17 o 
   0   1   8       77.78       79.27     15.71 o 
   1   1   8        0.06        4.52      9.38 o 
   2   1   8       34.81       28.69      9.00 o 
   3   1   8        4.09        6.52      8.37 o 
   4   1   8        4.26       10.06      7.60 o 
   5   1   8        0.10        2.84     15.00 o 
   6   1   8       10.83        0.00     15.52 o 
  -7   2   8       13.69       10.68      8.06 o 
  -6   2   8       28.60       18.75      9.37 o 
  -5   2   8        9.94       11.12      8.34 o 
  -4   2   8        1.92        0.00      6.67 o 
  -3   2   8       46.80       47.94     11.53 o 
  -2   2   8       52.15       49.78     10.88 o 
  -1   2   8        7.14        9.68      7.35 o 
   0   2   8        7.96       13.77      6.04 o 
   1   2   8       21.28       18.00      7.72 o 
   2   2   8        4.84       24.83     19.66 o 
   3   2   8        1.63        5.03      7.53 o 
   4   2   8        0.44        0.00     12.42 o 
   5   2   8        6.87       12.42     12.93 o 
  -6   3   8        2.98        0.00      5.80 o 
  -5   3   8       17.96       18.04      6.80 o 
  -4   3   8        0.05        9.06      5.81 o 
  -3   3   8        0.91        0.00      5.92 o 
  -2   3   8       12.76       22.55      7.55 o 
  -1   3   8        7.51        7.66      6.81 o 
   0   3   8        6.53        0.00      5.68 o 
   1   3   8        2.77        5.05      6.26 o 
   2   3   8        2.97        6.07      7.72 o 
   3   3   8        7.24        7.79      9.08 o 
   4   3   8        5.66        7.79     11.09 o 
   5   3   8       10.35        0.24     10.90 o 
   6   3   8        0.80       16.56     17.59 o 
  -6   4   8        4.25        6.60      7.08 o 
  -5   4   8        0.48        6.92      6.30 o 
  -4   4   8        4.90       10.83      8.52 o 
  -3   4   8       18.48       22.09      8.04 o 
  -2   4   8        0.86        0.00      7.90 o 
  -1   4   8       26.83       25.93      8.68 o 
   0   4   8        4.38       11.92      7.33 o 
   1   4   8        6.83        0.00      6.55 o 
   2   4   8       20.32       22.64      7.63 o 
   3   4   8       58.47       64.98     12.09 o 
   4   4   8       66.58       60.11     11.69 o 
   5   4   8       28.90       25.87     13.17 o 
  -5   5   8        2.98        0.00      7.08 o 
  -4   5   8       13.00       13.34      7.66 o 
  -3   5   8        0.80        0.00      7.33 o 
  -2   5   8        2.26        2.97      9.56 o 
  -1   5   8        1.36        0.00      6.71 o 
   0   5   8        4.19        0.00      7.77 o 
   1   5   8        0.06        0.00      6.43 o 
   2   5   8       51.16       62.62     12.13 o 
   3   5   8        0.76        0.00      7.72 o 
   4   5   8       93.07       90.43     14.52 o 
  -3   6   8       39.06       52.71     12.77 o 
  -2   6   8       82.82       80.37     16.04 o 
  -1   6   8        9.77        8.46      7.50 o 
   0   6   8       22.20       25.72      8.65 o 
   1   6   8        0.74        4.05      9.05 o 
   2   6   8       73.61       88.96     15.87 o 
                                                 
